# Supplementary material for: Whole-genome sequencing of the invasive golden apple snail Pomacea canaliculata from Asia reveals rapid expansion and adaptive evolution
Source: Gigascience. 2024 Sep 23;13:giae064. doi: 10.1093/gigascience/giae064 (PMC11417965; doi:10.1093/gigascience/giae064)
Supplement: giae064_Supplemental_Files [file giae064_supplemental_files.zip]

Archive with 2 entries (2 files):
- SI_Table_240618.xlsx
- Supplementary_240618.docx
