# Supplementary material for: Whole-genome sequencing of the invasive golden apple snail Pomacea canaliculata from Asia reveals rapid expansion and adaptive evolution
Source: Gigascience. 2024 Sep 23;13:giae064. doi: 10.1093/gigascience/giae064 (PMC11417965; doi:10.1093/gigascience/giae064)
Supplement: giae064_Supplemental_Files [file giae064_supplemental_files.zip › SI_Table_240618.xlsx]

## Sheet: Table S2
Supplementary Table S2. Geographical distribution and re-sequenced data information of P. canaliculata. BIO1, BIO5 and BIO6 for 17 geographic populations were retrieved through the raster package in R. EnvO is a community ontology for the concise, controlled description of environments.
Sample	Location	Region	Abbreviation	Latitude	Longitude	Annual Mean Temperature (BIO1)	Max Temperature of Warmest Month (BIO5)	Min Temperature of Coldest Month (BIO6)	NumberOfReads	MappingReadsRate	PairedMappingRate	ProperMappingRate	DuplicateRate	Coverage	InsertSize
FJQZ01	Quanzhou City, Fujian Province, China	EA	FJ	24.6098	118.36	21.5	32	10.4	46665562	0.978737	0.97116	0.90101	0.2577	14.3226	281
FJQZ03		EA	FJ	24.6098	118.36	21.5	32	10.4	44177944	0.978956	0.969332	0.768398	0.2696	12.7472	268
FJQZ04		EA	FJ	24.6098	118.36	21.5	32	10.4	57670881	0.976504	0.968847	0.907386	0.28	17.7492	286
FJQZ05		EA	FJ	24.6098	118.36	21.5	32	10.4	49618333	0.97607	0.967917	0.903233	0.2771	15.2776	293
FJQZ07		EA	FJ	24.6098	118.36	21.5	32	10.4	43965991	0.974203	0.964116	0.902532	0.2524	13.4982	295
FJQZ09		EA	FJ	24.6098	118.36	21.5	32	10.4	47663857	0.977111	0.968598	0.898884	0.2624	14.6672	302
FJQZ10		EA	FJ	24.6098	118.36	21.5	32	10.4	45186578	0.974617	0.966253	0.90299	0.25	13.9294	297
FJQZ14		EA	FJ	24.6098	118.36	21.5	32	10.4	45553536	0.976887	0.968692	0.902966	0.2659	13.9883	286
FJQZ15		EA	FJ	24.6098	118.36	21.5	32	10.4	46591958	0.975434	0.966669	0.906026	0.2635	14.3516	297
FJQZ19		EA	FJ	24.6098	118.36	21.5	32	10.4	41236704	0.976925	0.968827	0.904454	0.2482	12.7049	287
FJQZ20		EA	FJ	24.6098	118.36	21.5	32	10.4	44734280	0.976532	0.968219	0.901808	0.259	13.77	293
GDZQ02	Zhaoqing City, Guangdong Province, China	EA	GDZQ	23.0608	112.465	22.1	32.8	9.6	47455220	0.975779	0.968055	0.909165	0.2472	14.6257	284
GDZQ12		EA	GDZQ	23.0608	112.465	22.1	32.8	9.6	47518727	0.976137	0.968204	0.906628	0.2444	14.6246	286
GDZQ15		EA	GDZQ	23.0608	112.465	22.1	32.8	9.6	53412284	0.977185	0.969162	0.908897	0.2486	16.4704	290
GDZQ18		EA	GDZQ	23.0608	112.465	22.1	32.8	9.6	44387472	0.976505	0.968929	0.909551	0.2574	13.6681	284
GDZQ20		EA	GDZQ	23.0608	112.465	22.1	32.8	9.6	48793891	0.97693	0.969345	0.909537	0.2513	15.0298	284
GDZQ21		EA	GDZQ	23.0608	112.465	22.1	32.8	9.6	47897048	0.97562	0.968014	0.907117	0.2449	14.7756	284
GDZQ23		EA	GDZQ	23.0608	112.465	22.1	32.8	9.6	53635085	0.976347	0.968461	0.90943	0.2636	16.5397	283
GDZQ24		EA	GDZQ	23.0608	112.465	22.1	32.8	9.6	49274858	0.97753	0.969666	0.908397	0.2456	15.2211	293
GDZQ25		EA	GDZQ	23.0608	112.465	22.1	32.8	9.6	43618731	0.975145	0.967521	0.908456	0.2487	13.4306	284
GDZQ27		EA	GDZQ	23.0608	112.465	22.1	32.8	9.6	46099432	0.975324	0.967345	0.907163	0.2439	14.1782	285
GDZQ29		EA	GDZQ	23.0608	112.465	22.1	32.8	9.6	48855742	0.976614	0.968527	0.908368	0.2578	15.0707	289
GDZQ30		EA	GDZQ	23.0608	112.465	22.1	32.8	9.6	51696655	0.976433	0.968373	0.909804	0.2727	15.9222	285
SZ10-1	Shenzhen City, Guangdong Province, China	EA	GDSZ	22.5511	114.066	22.6	31.8	10.8	48114716	0.972981	0.964313	0.903227	0.2392	14.8302	292
SZ1-1		EA	GDSZ	22.5511	114.066	22.6	31.8	10.8	50716950	0.972896	0.964223	0.902628	0.2346	15.6155	291
SZ11-1		EA	GDSZ	22.5511	114.066	22.6	31.8	10.8	43025749	0.967329	0.959552	0.903002	0.2317	13.1996	269
SZ12-1		EA	GDSZ	22.5511	114.066	22.6	31.8	10.8	42487644	0.945803	0.935328	0.845313	0.2851	12.467	267
SZ13-1		EA	GDSZ	22.5511	114.066	22.6	31.8	10.8	49496281	0.963468	0.955056	0.895122	0.2378	15.1161	289
SZ14-1		EA	GDSZ	22.5511	114.066	22.6	31.8	10.8	46393200	0.975389	0.966869	0.883595	0.2405	14.153	284
SZ15-1		EA	GDSZ	22.5511	114.066	22.6	31.8	10.8	44695192	0.972358	0.963906	0.901771	0.235	13.7559	290
SZ16-1		EA	GDSZ	22.5511	114.066	22.6	31.8	10.8	43143960	0.973361	0.964393	0.899922	0.2195	13.3034	300
SZ2-1		EA	GDSZ	22.5511	114.066	22.6	31.8	10.8	40639085	0.953242	0.944633	0.883825	0.2224	12.2889	304
SZ3-1		EA	GDSZ	22.5511	114.066	22.6	31.8	10.8	47834651	0.969459	0.960644	0.898979	0.2349	14.694	305
SZ4-1		EA	GDSZ	22.5511	114.066	22.6	31.8	10.8	40978216	0.975067	0.966154	0.902466	0.2259	12.6325	297
SZ5-1		EA	GDSZ	22.5511	114.066	22.6	31.8	10.8	41384106	0.972406	0.963551	0.885721	0.205	12.5702	270
SZ6-1		EA	GDSZ	22.5511	114.066	22.6	31.8	10.8	43630025	0.971373	0.963071	0.904308	0.2252	13.447	291
SZ7-1		EA	GDSZ	22.5511	114.066	22.6	31.8	10.8	43027436	0.971918	0.963484	0.899447	0.2239	13.2391	289
SZ8-1		EA	GDSZ	22.5511	114.066	22.6	31.8	10.8	53509329	0.97299	0.965732	0.909409	0.2413	16.5253	266
SZ9-1		EA	GDSZ	22.5511	114.066	22.6	31.8	10.8	45932470	0.973098	0.964849	0.90491	0.241	14.1604	288
GXNN01	Nanning City, Guangxi Province, China	EA	GX	22.8441	108.298	22.1	32.4	9.6	55909921	0.974286	0.965181	0.900741	0.257	17.2384	308
GXNN03		EA	GX	22.8441	108.298	22.1	32.4	9.6	62255034	0.970852	0.962113	0.902173	0.2774	19.1106	297
GXNN04		EA	GX	22.8441	108.298	22.1	32.4	9.6	50007999	0.973452	0.964429	0.902989	0.2673	15.3985	302
GXNN05		EA	GX	22.8441	108.298	22.1	32.4	9.6	55087993	0.975226	0.966974	0.90855	0.2719	16.9872	286
GXNN07		EA	GX	22.8441	108.298	22.1	32.4	9.6	52580927	0.974609	0.965698	0.902098	0.2578	16.1761	303
GXNN13		EA	GX	22.8441	108.298	22.1	32.4	9.6	50136381	0.973532	0.965154	0.903096	0.2539	15.4482	295
GXNN16		EA	GX	22.8441	108.298	22.1	32.4	9.6	46430538	0.976016	0.96773	0.90387	0.2575	14.2939	292
GXNN20		EA	GX	22.8441	108.298	22.1	32.4	9.6	53459002	0.977056	0.969392	0.907269	0.279	16.4869	283
GXNN21		EA	GX	22.8441	108.298	22.1	32.4	9.6	59527008	0.976254	0.967849	0.905337	0.2518	18.361	294
GXNN22		EA	GX	22.8441	108.298	22.1	32.4	9.6	56435525	0.975363	0.966658	0.903515	0.266	17.3634	292
GXNN23		EA	GX	22.8441	108.298	22.1	32.4	9.6	50189252	0.975344	0.967096	0.905714	0.2529	15.4698	293
GXNN24		EA	GX	22.8441	108.298	22.1	32.4	9.6	55792857	0.974159	0.964782	0.901563	0.2639	17.1916	318
GZGY_10b	GuiyangCity, Guizhou Province, China	EA	GZ	26.5316	106.654	15.7	28.8	2.2	47220857	0.976333	0.967564	0.898364	0.2932	14.6076	329
GZGY_1b		EA	GZ	26.5316	106.654	15.7	28.8	2.2	40305611	0.969533	0.959781	0.896039	0.2845	12.538	348
GZGY_2b		EA	GZ	26.5316	106.654	15.7	28.8	2.2	53375727	0.97124	0.962131	0.895238	0.292	16.4337	332
GZGY_3b		EA	GZ	26.5316	106.654	15.7	28.8	2.2	57210983	0.975043	0.966204	0.898507	0.2998	17.6918	327
GZGY_6b		EA	GZ	26.5316	106.654	15.7	28.8	2.2	51316966	0.975557	0.966879	0.899821	0.3057	15.8827	318
GZGY_7b		EA	GZ	26.5316	106.654	15.7	28.8	2.2	50594062	0.974105	0.964683	0.896557	0.3033	15.6107	334
GZGY_8b		EA	GZ	26.5316	106.654	15.7	28.8	2.2	54126284	0.974576	0.963892	0.894545	0.2311	16.7116	362
GZGY_9b		EA	GZ	26.5316	106.654	15.7	28.8	2.2	54755695	0.973215	0.963533	0.89421	0.3141	16.8964	344
GZGY4b		EA	GZ	26.5316	106.654	15.7	28.8	2.2	48412438	0.973784	0.964256	0.893014	0.2935	14.968	350
GZGY5b		EA	GZ	26.5316	106.654	15.7	28.8	2.2	46124660	0.97589	0.967233	0.897738	0.2849	14.2701	318
HBJL10-1	Jiangling City, Hubei Province, China	EA	HB	30.0503	112.432	16.6	32	0.9	48484543	0.969796	0.959506	0.881427	0.2479	14.8129	311
HBJL1-1		EA	HB	30.0503	112.432	16.6	32	0.9	46080278	0.975671	0.963903	0.763598	0.2764	13.6253	298
HBJL2-1		EA	HB	30.0503	112.431	16.6	32	0.9	53729810	0.973408	0.964095	0.875495	0.3	16.4827	317
HBJL3-1		EA	HB	30.0503	112.431	16.6	32	0.9	45131157	0.973176	0.961443	0.860589	0.2371	13.7051	326
HBJL5-1		EA	HB	30.0503	112.431	16.6	32	0.9	47911746	0.974348	0.964836	0.893276	0.2476	14.7031	309
HBJL6-1		EA	HB	30.0503	112.431	16.6	32	0.9	46448671	0.973337	0.961421	0.815796	0.2479	13.8697	303
HBJL7-1		EA	HB	30.0503	112.431	16.6	32	0.9	44613121	0.974682	0.964085	0.854504	0.249	13.5547	304
HBJL8-1		EA	HB	30.0503	112.431	16.6	32	0.9	45162923	0.97509	0.962388	0.753889	0.2716	13.1998	286
HBJL9-1		EA	HB	30.0503	112.431	16.6	32	0.9	45075884	0.974079	0.964478	0.899297	0.2007	13.9136	323
HN_A-2	Changsha City, Hunan province, China	EA	HN	28.1204	112.989	17.8	34.4	1.6	46018529	0.978877	0.970935	0.88967	0.3115	14.1526	301
HN_B-2		EA	HN	28.1204	112.989	17.8	34.4	1.6	45680106	0.974657	0.964731	0.893783	0.2668	14.0836	347
HN_C-2		EA	HN	28.1204	112.989	17.8	34.4	1.6	49010217	0.974088	0.963927	0.892789	0.2996	15.0907	340
HN_D-2		EA	HN	28.1204	112.989	17.8	34.4	1.6	49610309	0.974743	0.964772	0.892618	0.2875	15.2805	342
HN_E-2		EA	HN	28.1204	112.989	17.8	34.4	1.6	58006624	0.970684	0.959918	0.887443	0.3238	17.7908	344
HN_F-2		EA	HN	28.1204	112.989	17.8	34.4	1.6	51726782	0.974317	0.964103	0.894765	0.2868	15.9246	344
HN_G-2		EA	HN	28.1204	112.989	17.8	34.4	1.6	49458966	0.974354	0.964538	0.896155	0.2783	15.2625	344
HN_H-2		EA	HN	28.1204	112.989	17.8	34.4	1.6	57035511	0.973529	0.964265	0.892496	0.312	17.5409	333
HN_I-2		EA	HN	28.1204	112.989	17.8	34.4	1.6	48395629	0.973915	0.963207	0.859827	0.2951	14.682	329
HN_J-2		EA	HN	28.1204	112.989	17.8	34.4	1.6	42684293	0.973439	0.963937	0.893203	0.306	13.3035	340
HN_K-2		EA	HN	28.1204	112.989	17.8	34.4	1.6	41272077	0.970933	0.961187	0.89553	0.2878	12.8395	345
HN_L-2		EA	HN	28.1204	112.989	17.8	34.4	1.6	42284849	0.971313	0.959918	0.868448	0.2352	12.8676	345
JSWX_1b	Wuxi City, Jiangsu Province, China	EA	JS	31.5009	120.319	15.5	31.3	0.1	54596669	0.971252	0.961488	0.895556	0.2017	16.7246	333
JSWX_2b		EA	JS	31.5009	120.319	15.5	31.3	0.1	73919918	0.974049	0.964581	0.896862	0.2235	22.7293	334
JSWX_3b		EA	JS	31.5009	120.319	15.5	31.3	0.1	49761145	0.974597	0.965878	0.901734	0.2056	15.3281	319
JSWX_4b		EA	JS	31.5009	120.319	15.5	31.3	0.1	51170958	0.971536	0.960696	0.893733	0.193	15.6605	327
JSWX_5b		EA	JS	31.5009	120.319	15.5	31.3	0.1	47968498	0.968954	0.959597	0.891927	0.1906	14.6896	338
JSWX_6b		EA	JS	31.5009	120.319	15.5	31.3	0.1	54964035	0.967205	0.957078	0.889466	0.2698	16.808	339
JC_D2	Nanchang City, Jiangxi Province, China	EA	JX	28.6912	115.864	17.7	33.7	2	51449024	0.974968	0.965225	0.895597	0.2931	15.9032	330
JX_a2		EA	JX	28.6912	115.864	17.7	33.7	2	59897084	0.973705	0.964334	0.892653	0.3024	18.5075	342
JX_b2		EA	JX	28.6912	115.864	17.7	33.7	2	50185568	0.972781	0.963936	0.89339	0.2972	15.4666	322
JX_C2		EA	JX	28.6912	115.864	17.7	33.7	2	55643203	0.976033	0.96731	0.899674	0.318	17.2592	326
JX_E2		EA	JX	28.6912	115.864	17.7	33.7	2	47208440	0.973978	0.965366	0.891243	0.2896	14.5669	325
JX_F2		EA	JX	28.6912	115.864	17.7	33.7	2	52990565	0.964833	0.953874	0.88387	0.2338	16.1787	359
JX_G2		EA	JX	28.6912	115.864	17.7	33.7	2	48949677	0.973358	0.963863	0.895903	0.3087	15.1481	344
JX_H2		EA	JX	28.6912	115.864	17.7	33.7	2	50767072	0.972595	0.962856	0.898049	0.3021	15.8515	350
JX_I2		EA	JX	28.6912	115.864	17.7	33.7	2	55200328	0.97306	0.963815	0.893621	0.2973	17.0317	340
JXFZ8-2		EA	JX	28.6912	115.864	17.7	33.7	2	44307505	0.974891	0.966166	0.894186	0.2033	13.5756	302
SC_10-2	Chengdu City, Sichuang Province, China	EA	SC	30.5802	104.072	16.4	29.4	2.7	58080447	0.968397	0.959044	0.891457	0.2609	17.8011	329
SC_11-2		EA	SC	30.5802	104.073	16.4	29.4	2.7	54622373	0.974293	0.965337	0.89666	0.1975	16.8201	328
SC_12-2		EA	SC	30.5802	104.073	16.4	29.4	2.7	51386242	0.973173	0.96376	0.896719	0.198	15.8295	340
SC_3-2		EA	SC	30.5802	104.073	16.4	29.4	2.7	53808046	0.973418	0.964047	0.894791	0.1979	16.5318	333
SC_4-2		EA	SC	30.5802	104.073	16.4	29.4	2.7	52655934	0.97395	0.963864	0.895922	0.2036	16.1935	337
SC_5-2		EA	SC	30.5802	104.073	16.4	29.4	2.7	59878982	0.972337	0.962906	0.895653	0.2019	18.3718	330
SC_6-2		EA	SC	30.578	104.073	16.4	29.4	2.7	48924432	0.974124	0.964984	0.8961	0.19	15.0534	332
SC_7-2		EA	SC	30.578	104.073	16.4	29.4	2.7	48541208	0.974561	0.965051	0.897541	0.1939	14.9581	336
SC_8-2		EA	SC	30.578	104.073	16.4	29.4	2.7	46324334	0.974694	0.96531	0.898323	0.1928	14.2809	337
SC_9-2		EA	SC	30.578	104.073	16.4	29.4	2.7	59506005	0.97404	0.964612	0.897358	0.2798	18.339	329
SC1-2		EA	SC	30.578	104.073	16.4	29.4	2.7	51568973	0.970397	0.961272	0.892418	0.1925	15.7947	328
SC2-2		EA	SC	30.578	104.073	16.4	29.4	2.7	55862873	0.974397	0.965585	0.885641	0.2175	16.9745	304
SHQP10-1	Shanghai City, China	EA	SH	31.1569	121.13	15.8	31.3	0.4	51998019	0.964307	0.957624	0.911395	0.1771	16.0885	277
SHQP1-1		EA	SH	31.1569	121.13	15.8	31.3	0.4	50339514	0.979038	0.97139	0.904692	0.2581	15.6739	291
SHQP11-1		EA	SH	31.1569	121.13	15.8	31.3	0.4	44691222	0.972222	0.964793	0.897411	0.2129	13.8591	293
SHQP12-1		EA	SH	31.1569	121.13	15.8	31.3	0.4	46801958	0.978283	0.970836	0.915523	0.2328	14.6973	301
SHQP13-1		EA	SH	31.1569	121.13	15.8	31.3	0.4	47983262	0.975155	0.968188	0.920616	0.1723	15.0286	291
SHQP14-1		EA	SH	31.1569	121.13	15.8	31.3	0.4	48628732	0.756171	0.751419	0.716231	0.1613	11.7847	268
SHQP15-1		EA	SH	31.1569	121.13	15.8	31.3	0.4	40263036	0.97796	0.970631	0.917441	0.2133	12.6457	294
SHQP2-1		EA	SH	31.1569	121.13	15.8	31.3	0.4	40473576	0.977786	0.970026	0.911073	0.1816	12.7022	329
SHQP3-1		EA	SH	31.1569	121.13	15.8	31.3	0.4	45442263	0.978102	0.970908	0.913212	0.1892	14.2676	316
SHQP4-1		EA	SH	31.1569	121.13	15.8	31.3	0.4	43772799	0.976291	0.968486	0.913547	0.2164	13.7181	304
SHQP5-1		EA	SH	31.1569	121.13	15.8	31.3	0.4	46297356	0.97849	0.971076	0.902534	0.2494	14.4025	294
SHQP6-1		EA	SH	31.1569	121.13	15.8	31.3	0.4	42594097	0.977129	0.969199	0.913247	0.2241	13.3304	305
SHQP7-1		EA	SH	31.1569	121.13	15.8	31.3	0.4	42571908	0.977418	0.969724	0.916158	0.2287	13.365	302
SHQP8-1		EA	SH	31.1569	121.13	15.8	31.3	0.4	45509050	0.97292	0.965652	0.903917	0.2492	14.1133	297
SHQP9-1		EA	SH	31.1569	121.13	15.8	31.3	0.4	41141489	0.978225	0.970659	0.916597	0.2242	12.9267	308
YNCJ11	Yuxi City, Yunnan Province, China	EA	YNCJ	24.637	102.882	16.9	26.2	3.7	45754674	0.93796	0.926852	0.857909	0.1542	13.4306	311
YNCJ15		EA	YNCJ	24.637	102.882	16.9	26.2	3.7	45941037	0.976976	0.967693	0.902508	0.1478	14.1384	319
YNCJ2		EA	YNCJ	24.637	102.882	16.9	26.2	3.7	44596020	0.975373	0.965279	0.90261	0.1506	13.6619	294
YNCJ3		EA	YNCJ	24.637	102.882	16.9	26.2	3.7	47113422	0.976695	0.96781	0.895426	0.157	14.436	285
YNCJ4		EA	YNCJ	24.637	102.882	16.9	26.2	3.7	50637769	0.977219	0.968972	0.908938	0.1552	15.5455	290
YNCJ5		EA	YNCJ	24.637	102.882	16.9	26.2	3.7	43483767	0.96722	0.957623	0.896523	0.1444	13.2495	324
YNCJ6		EA	YNCJ	24.637	102.882	16.9	26.2	3.7	49725450	0.977045	0.968018	0.904823	0.1529	15.2912	311
YNCJ8		EA	YNCJ	24.637	102.882	16.9	26.2	3.7	46767104	0.97834	0.970069	0.908474	0.1434	14.4218	303
YNCJ9		EA	YNCJ	24.637	102.882	16.9	26.2	3.7	47078585	0.976608	0.967917	0.905572	0.1545	14.4742	305
YNSM1	Puer City, Yunnan Province, China	EA	YNSM	22.8306	100.99	18.7	28.4	4.8	111805044	0.977821	0.969236	0.913571	0.2633	34.1277	265
YNSM10		EA	YNSM	22.8306	100.99	18.7	28.4	4.8	50600639	0.973103	0.963509	0.897184	0.1507	15.4763	330
YNSM13		EA	YNSM	22.8306	100.99	18.7	28.4	4.8	48884314	0.97897	0.970879	0.907929	0.1656	15.0299	289
YNSM14		EA	YNSM	22.8306	100.99	18.7	28.4	4.8	50972889	0.976575	0.967927	0.90546	0.1541	15.6639	312
YNSM15		EA	YNSM	22.8306	100.99	18.7	28.4	4.8	56843848	0.977345	0.969099	0.90854	0.1695	17.4604	294
YNSM3		EA	YNSM	22.8306	100.99	18.7	28.4	4.8	45752661	0.977454	0.967897	0.886426	0.1546	13.9976	288
YNSM4		EA	YNSM	22.8306	100.99	18.7	28.4	4.8	43022584	0.976109	0.966435	0.901178	0.1446	13.2271	332
YNSM5		EA	YNSM	22.8306	100.99	18.7	28.4	4.8	42766657	0.974242	0.963734	0.897509	0.1418	13.1074	341
YNSM6		EA	YNSM	22.8306	100.99	18.7	28.4	4.8	44195078	0.974233	0.964029	0.897399	0.1382	13.5722	345
YNSM7		EA	YNSM	22.8306	100.99	18.7	28.4	4.8	48679936	0.977027	0.968945	0.905939	0.1625	14.9119	290
YNSM8		EA	YNSM	22.8306	100.99	18.7	28.4	4.8	48974627	0.97536	0.965722	0.902229	0.1447	15.0538	332
YNSM9		EA	YNSM	22.8306	100.99	18.7	28.4	4.8	44411769	0.976323	0.967885	0.907005	0.1464	13.6409	300
ZJNB03	Ningbo City, Zhejiang Province, China	EA	ZJ	29.8661	121.631	16.7	31.6	1.9	47605502	0.976632	0.968821	0.909299	0.2502	14.7411	289
ZJNB13		EA	ZJ	29.8661	121.631	16.7	31.6	1.9	50581471	0.97065	0.962179	0.900561	0.2643	15.5882	298
ZJNB16		EA	ZJ	29.8661	121.631	16.7	31.6	1.9	53835666	0.975707	0.96751	0.907087	0.2851	16.6376	291
ZJNB17		EA	ZJ	29.8661	121.631	16.7	31.6	1.9	43698981	0.953687	0.945566	0.883481	0.2521	13.201	301
ZJNB18		EA	ZJ	29.8661	121.631	16.7	31.6	1.9	46322751	0.97522	0.967302	0.906538	0.2516	14.324	295
ZJNB19		EA	ZJ	29.8661	121.631	16.7	31.6	1.9	45699004	0.963379	0.955777	0.891973	0.2709	13.9055	289
ZJNB20		EA	ZJ	29.8661	121.631	16.7	31.6	1.9	54547253	0.972147	0.963467	0.900023	0.282	16.852	304
ZJNB21		EA	ZJ	29.8661	121.631	16.7	31.6	1.9	41561197	0.973375	0.964873	0.903686	0.2353	12.8648	299
ZJNB22		EA	ZJ	29.8661	121.631	16.7	31.6	1.9	46671260	0.971368	0.962277	0.901097	0.2662	14.4095	302
ZJNB24		EA	ZJ	29.8661	121.631	16.7	31.6	1.9	45906476	0.942041	0.933525	0.875611	0.252	13.7159	295
ZJNB26		EA	ZJ	29.8661	121.631	16.7	31.6	1.9	41410141	0.974408	0.965651	0.902275	0.2485	12.7574	303
R20001952LD01-2	VNM:Saigon	SEA	Vietnam	10.7341	106.561	27.5	34.6	21.1	37099530	0.968254	0.953865	0.875832	0.1165	11.2708	392
R20001953LD01-3	VNM:Saigon	SEA	Vietnam	10.7199	106.558	27.5	34.6	21.1	43549647	0.970254	0.956472	0.879164	0.1287	13.2972	417
R20001955LD01-5	VNM:Nha Trang	SEA	Vietnam	12.2556	109.136	26.2	32.2	20.1	35437245	0.97419	0.96217	0.887335	0.1196	10.9159	402
R20001957LD01-7	VNM:Nha Trang	SEA	Vietnam	12.2661	109.113	26.2	32.2	20.1	38430948	0.643243	0.620056	0.571721	0.104	7.485	407
R20001961LD01-13	VNM:Nha Trang	SEA	Vietnam	12.2594	109.158	26.2	32.2	20.1	43481984	0.973003	0.960722	0.887405	0.1205	13.3631	400
R20001964LD01-16	VNM/Nha Trang	SEA	Vietnam	12.2594	109.158	26.2	32.2	20.1	34562869	0.971238	0.958351	0.883547	0.1123	10.5827	417
R20001965LD01-18	VNM/Hue	SEA	Vietnam	16.4593	107.611	25.5	34.2	17.6	41086022	0.972221	0.95971	0.888065	0.1324	12.5482	386
R20001972LD01-38	VNM/Hue	SEA	Vietnam	16.3957	107.739	25.6	34.3	17.8	44195903	0.970468	0.956578	0.879219	0.1338	13.508	419
R20001973LD01-40	VNM/Nam Dinh	SEA	Vietnam	20.3351	105.923	24.1	33.3	14	36456829	0.968167	0.955533	0.881388	0.1159	11.1147	406
R20001974LD01-41	VNM/Nam Dinh	SEA	Vietnam	20.3456	105.86	24.1	33.3	14	35181562	0.975124	0.964115	0.893364	0.1221	10.8358	385
R20001979LD01-49	VNM/Nam Dinh	SEA	Vietnam	20.3351	105.923	24.1	33.3	14	40093534	0.97428	0.962679	0.889547	0.1253	12.3634	409
R20001962LD01-14	Cambodia:Kampang Cham	SEA	Cambodia	11.8844	104.893	27.8	34.7	21	44603149	0.965231	0.949663	0.867809	0.1368	13.4652	412
R20001966LD01-20	Cambodia:Phnom Penh	SEA	Cambodia	11.5382	104.967	27.7	34.5	21.3	39197700	0.970352	0.956151	0.880414	0.1189	12.0095	437
R20001971LD01-35	Laos:Vientiane	SEA	Laos	18.011	102.65	25.4	33.7	13.7	36296329	0.967048	0.951874	0.868808	0.1155	10.9958	409
R20001975LD01-44	Laos:Vientiane	SEA	Laos	18.011	102.65	25.4	33.7	13.7	40380211	0.966468	0.95103	0.866553	0.1322	12.2331	420
R20001977LD01-46	Laos:Luang Prabang	SEA	Laos	19.8741	102.119	24.6	34.2	12.4	41293302	0.96672	0.951316	0.865917	0.1351	12.5183	426

## Sheet: Table S4
Supplementary Table 4. Pairwise FST values between population of P. canaliculata. The different color depicts the ancestral populations inferred by Admixture. Sequencing locations with samples less than 3 were removed.
	FJ	GD	GX	GZ	HB	HN	JS	JX	SCCD	SZ	YNCJ	YNSM	SH	ZJ	VNM
GD	0.016
GX	0.023	0.022
GZ	0.097	0.091	0.092
HB	0.112	0.106	0.093	0.067
HN	0.026	0.017	0.04	0.103	0.118
JS	0.043	0.025	0.137	0.1	0.097	0.048
JX	0.139	0.133	0.12	0.077	0.053	0.146	0.13
SCCD	0.136	0.129	0.125	0.082	0.049	0.146	0.133	0.061
SZ	0.035	0.029	0.018	0.065	0.071	0.035	0.028	0.092	0.083
YNCJ	0.067	0.058	0.061	0.074	0.069	0.071	0.071	0.086	0.081	0.044
YNSM	0.029	0.021	0.069	0.105	0.115	0.034	0.085	0.145	0.148	0.031	0.073
SH	0.27	0.257	0.341	0.197	0.162	0.277	0.354	0.16	0.184	0.184	0.204	0.315
ZJ	0.225	0.216	0.258	0.163	0.133	0.232	0.263	0.135	0.147	0.155	0.168	0.257	0.192
VNM	0.162	0.157	0.143	0.116	0.09	0.167	0.146	0.094	0.095	0.12	0.116	0.168	0.156	0.134
LAO	0.405	0.381	0.601	0.317	0.26	0.423	0.644	0.266	0.298	0.267	0.323	0.52	0.485	0.369	0.219

## Sheet: Table S6
Supplementary Table S6. Annotation of putative selected genes in LT populations identified by at least two selective sweep analyses (Fst, iHS or XPEHH)
GeneID	Alias	Description	log2FoldChange_cold	padj_cold
Pca0000120	FAT1	Protocadherin Fat 1 Cadherin family member 7 Cadherin-related tumor suppressor homolog Protein fat homolog Protocadherin Fat 1, nuclear form Precursor	0.478709	0.196721
Pca0000560	ccar1	Cell division cycle and apoptosis regulator protein 1	-0.526932	0.00151246
Pca0000590	-	-DH dehydroge-se [ubiquinone] 1 beta subcomplex subunit 10	0.28147	0.0248579
Pca0000620	CARD11	Caspase recruitment domain-containing protein 11 CARD-containing MAGUK protein 1	-0.211914	0.0235274
Pca0000730	cpsf4	Cleavage and polyadenylation specificity factor subunit 4	-0.217571	0.0345786
Pca0000770	gar1	H/ACA ribonucleoprotein complex subunit 1 Nucleolar protein family A member 1 snoRNP protein GAR1	0.570865	4.79534e-05
Pca0000780	ddx46	Probable ATP-dependent R- helicase DDX46	-0.331355	1.25803e-06
Pca0003210	Klhl6	Kelch-like protein 6	-0.230367	0.0162988
Pca0003320	-	Inositol-trisphosphate 3-ki-se homolog	-0.0509034	0.773903
Pca0003960	txndc15	Thioredoxin domain-containing protein 15 Precursor	-	-
Pca0003970	GSTO1	Glutathione S-transferase omega-1	-0.342372	0.513502
Pca0003990	GSTO1	Glutathione S-transferase omega-1	-0.0298375	0.918465
Pca0004000	GSTO1	Glutathione S-transferase omega-1	0.148905	0.583637
Pca0004030	Atad1	ATPase family AAA domain-containing protein 1	-0.0897919	0.633667
Pca0004040	Wipi2	WD repeat domain phosphoinositide-interacting protein 2	0.162837	0.251579
Pca0004150	-	WW domain binding protein 1-like	0.169451	0.195348
Pca0004560	-	-	-	-
Pca0004660	Cacng7	Voltage-dependent calcium channel gamma-7 subunit Neuro-l voltage-gated calcium channel gamma-7 subunit Transmembrane AMPAR regulatory protein gamma-7	3.9502	4.75895e-15
Pca0006840	-	-	-2.36852	2.36988e-19
Pca0006850	-	-	-1.62014	0.0167634
Pca0007860	-	CDGSH iron-sulfur domain-containing protein 2 homolog B	0.352031	0.000151236
Pca0007870	-	Uncharacterized protein C2orf81 homolog	2.59505	3.87998e-56
Pca0007890	ABCG2	ATP-binding cassette sub-family G member 2 Urate exporter	-0.496234	0.00288716
Pca0008170	-a60	N-alpha-acetyltransferase 60	0.365007	0.105415
Pca0008580	Ugt8	2-hydroxyacylsphingosine 1-beta-galactosyltransferase	0.871935	0.040319
Pca0008590	Vnn1	Pantethei-se	2.23415	5.93966e-14
Pca0008600	lrk-1	Leucine-rich repeat serine/threonine-protein ki-se 1	0.323843	0.148263
Pca0008620	gmppaa	Mannose-1-phosphate guanyltransferase alpha-A	0.16329	0.171608
Pca0008630	SOCS7	Suppressor of cytokine sig-ling 7	-0.537352	0.000264496
Pca0008640	NOP58	Nucleolar protein 58 Nucleolar protein 5	-0.0345683	0.781921
Pca0008650	MALSU1	Mitochondrial assembly of ribosomal large subunit protein 1	-	-
Pca0008680	-	-	-	-
Pca0008800	-	-	-	-
Pca0008810	-	-	-	-
Pca0009210	ccnf	Cyclin-F	0.25988	0.138964
Pca0009240	Abca5	ATP-binding cassette sub-family A member 5	-0.557638	4.27672e-06
Pca0009830	EGF1	Fibropellin-1 Epidermal growth factor-related protein 1 Fibropellin-I SpEGF I UEGF-1 Precursor	-0.521904	0.0525274
Pca0010400	TMC5	Transmembrane channel-like protein 5	-0.387688	0.0163355
Pca0010410	-	uncharacterized protein LOC110461164 isoform X4	-	-
Pca0010420	WDFY3	WD repeat and FYVE domain-containing protein 3 Autophagy-linked FYVE protein	-0.652814	2.82174e-08
Pca0010590	-	-	0.570687	0.00152002
Pca0010600	-	uncharacterized protein LOC105321029	-0.145711	0.685298
Pca0010810	Lrmda	Leucine-rich melanocyte differentiation-associated protein	-0.117005	0.209424
Pca0010820	Hp1bp3	Heterochromatin protein 1-binding protein 3	-0.656515	6.14347e-16
Pca0011440	-	Acyl-CoA desaturase	-	-
Pca0011450	FBF1	Fas-binding factor 1 homolog	0.479647	5.03277e-08
Pca0011500	-	LOW QUALITY PROTEIN: serine/arginine repetitive matrix protein 1-like	-0.188583	0.176972
Pca0011510	melk	Mater-l embryonic leucine zipper ki-se	1.60943	1.23491e-16
Pca0012080	Drgx	Dorsal root ganglia homeobox protein Dorsal root ganglion 11 Homeobox protein DRG11 Paired-related homeobox protein-like 1	-	-
Pca0012530	xdh	Xanthine dehydroge-se	0.472717	0.177079
Pca0013470	NME8	Thioredoxin domain-containing protein 3 homolog Intermediate chain 1 NME/NM23 family member 8	1.47955	1.08052e-15
Pca0013870	FBP1	Fructose-1,6-bisphosphatase 1	0.598857	1.12274e-07
Pca0013880	KIAA0556	Protein KIAA0556	0.0930046	0.587778
Pca0013890	-	Transmembrane protein 180	0.100362	0.512852
Pca0015570	-	Putative uncharacterized transposon-derived protein F52C9.6	1.0204	0.0285572
Pca0017300	FAT4	Protocadherin Fat 4	0.581579	0.0180001
Pca0017450	SCOP1	Rhodopsin, GQ-coupled GQ-rhodopsin	-	-
Pca0017520	Tmprss12	Transmembrane protease serine 12	-0.659805	3.51897e-07
Pca0017840	Strc	Stereocilin Precursor	0.994491	0.000263972
Pca0017850	Iah1	Isoamyl acetate-hydrolyzing esterase 1 homolog	1.43786	1.96686e-17
Pca0018350	Stk19	Serine/threonine-protein ki-se 19	0.123384	0.187684
Pca0018700	-	uncharacterized protein LOC101853991	0.0878465	0.36681
Pca0018740	-	uncharacterized protein LOC101849907	0.0587234	0.482433
Pca0019080	Gyc32E	Guanylate cyclase 32E	-0.828757	2.23388e-23
Pca0019120	Ggh	Gamma-glutamyl hydrolase	0.750976	5.20506e-27
Pca0019160	Slc5a7	High affinity choline transporter 1 Hemicholinium-3-sensitive choline transporter	-	-
Pca0019190	FAT4	Protocadherin Fat 4	0.0280798	0.877299
Pca0019390	-	-	-2.57501	2.51318e-09
Pca0019650	MTHFD2	Bifunctio-l methylenetetrahydrofolate dehydroge-se/cyclohydrolase, mitochondrial -D-dependent methylenetetrahydrofolate dehydroge-se	0.377089	0.000631355
Pca0019730	-	Carbamoyl-phosphate synthase [ammonia], mitochondrial	-0.165906	0.474537
Pca0019740	IFT27	Intraflagellar transport protein 27 homolog	-0.201031	0.142187
Pca0019950	Aqp8	Aquaporin-8	1.04022	7.31724e-07
Pca0020170	SLC4A2	Anion exchange protein 2	-0.430003	0.000642199
Pca0020900	SGPL1	Sphingosine-1-phosphate lyase 1	-0.236613	0.00653217
Pca0020950	WDR52	Cilia- and flagella-associated protein 44	2.87577	7.24254e-63
Pca0022550	HAT1	Histone acetyltransferase type B catalytic subunit	0.161148	0.329022
Pca0022560	KANSL2	KAT8 regulatory NSL complex subunit 2 NSL complex protein NSL2 Non-specific lethal 2 homolog	-0.0691615	0.836097
Pca0022570	Ccnt2	Cyclin-T2	-0.389967	0.00157696
Pca0023180	HUS1	Checkpoint protein HUS1	0.19257	0.189956
Pca0023230	Nrf1	Endoplasmic reticulum membrane sensor NFE2L1	-0.402101	1.92521e-07
Pca0023500	cdv3	Protein CDV3 homolog	0.563955	2.22426e-11
Pca0023510	dph2	2-(3-amino-3-carboxypropyl)histidine synthase subunit 2	-0.0662934	0.710176
Pca0023520	CREBZF	CREB/ATF bZIP transcription factor Host cell factor-binding transcription factor Zhangfei	-0.316313	0.0843096
Pca0025340	Pxn	Peroxidasin	1.69113	0.0046579
Pca0027970	EIF5A	Eukaryotic translation initiation factor 5A-1	0.247764	0.0289207
Pca0028080	HES1	Transcription factor HES-1 C-HAIRY1 Hairy and enhancer of split 1	-0.173555	0.854448
Pca0028090	SLC2A1	Solute carrier family 2, facilitated glucose transporter member 1 Glucose transporter type 1, erythrocyte/brain	-1.09804	4.47943e-16
Pca0028150	Clcn2	Chloride channel protein 2	-0.55845	4.87732e-09
Pca0028160	Clcn2	Chloride channel protein 2	-	-
Pca0028220	-	KVN	-1.60723	3.87654e-25
Pca0029070	Neo1	Neogenin Precursor	-0.215774	0.203466
Pca0029640	Cpt1a	Carnitine O-palmitoyltransferase 1, liver isoform	0.355095	0.0078866
Pca0030090	-	-	-	-
Pca0030100	-	-	-	-
Pca0030120	Trim3	Tripartite motif-containing protein 3 RING finger protein 22 RING finger protein HAC1	-	-
Pca0030190	PKM	Pyruvate ki-se PKM	-0.369178	6.341e-06
Pca0030330	cex-2	Calexcitin-2	-0.42183	0.000280659
Pca0030340	-	Tyrosine-protein ki-se Fer	-0.0147434	0.887915
Pca0030350	-	F-box/LRR-repeat protein 17	-0.53697	0.00154353
Pca0030370	Chtop	Chromatin target of PRMT1 protein Friend of PRMT1 protein Small arginine- and glycine-rich protein	0.313308	0.000423891
Pca0030380	-	uncharacterized protein LOC107436837	0.242831	0.27002
Pca0030390	ZNF180	Zinc finger protein 180 HHZ168	0.0378398	0.833242
Pca0030600	tardbp	TAR D--binding protein 43	-0.379014	4.98127e-08
Pca0030610	-	Cathepsin L	-0.225469	0.0148446
Pca0031040	USP8	Ubiquitin carboxyl-termi-l hydrolase 8	-0.313739	0.00118432
Pca0031050	mesd	LRP chaperone MESD	-	-
Pca0031330	slc46a1	Proton-coupled folate transporter Heme carrier protein 1 PCFT/HCP1 Solute carrier family 46 member 1	0.243276	0.0768952
Pca0031850	Smad4	Mothers against decapentaplegic homolog 4	-0.542535	2.54767e-11
Pca0031890	smu1	WD40 repeat-containing protein SMU1 Smu-1 suppressor of mec-8 and unc-52 protein homolog	0.273606	0.0100158
Pca0031910	ANKRD44	Serine/threonine-protein phosphatase 6 regulatory ankyrin repeat subunit B	0.0358462	0.713882
Pca0032110	-	uncharacterized protein LOC106053222	0.0664006	0.537251
Pca0032450	Sin3a	Paired amphipathic helix protein Sin3a Histone deacetylase complex subunit Sin3a Transcriptio-l corepressor Sin3a	-0.374148	0.00238838
Pca0032470	CCNH	Cyclin-H MO15-associated protein p34 p37	0.342506	0.0548673
Pca0032480	MELTF	Melanotransferrin	-0.78225	1.53924e-08
Pca0032710	HMG20A	High mobility group protein 20A HMG box-containing protein 20A HMG domain-containing protein 1 HMG domain-containing protein HMGX1	0.0187236	0.927674
Pca0032740	Sqrdl	Sulfide:quinone oxidoreductase, mitochondrial	0.457185	7.86914e-05
Pca0032750	Sppl2b	Sig-l peptide peptidase-like 2B	0.460035	1.53578e-05
Pca0032760	PQBP1	Polyglutamine-binding protein 1	-0.185948	0.128062
Pca0032770	pqn-25	Prion-like-(Q/N-rich) domain-bearing protein 25 Glutamine/asparagine-rich protein pqn-25	-0.534046	0.0133198
Pca0032780	SVEP1	Sushi, von Willebrand factor type A, EGF and pentraxin domain-containing protein 1 CCP module-containing protein 22 Polydom Selectin-like osteoblast-derived protein	0.119919	0.599496
Pca0032790	ZNF383	Zinc finger protein 383	-0.270161	1.83357e-05
Pca0032800	FUT1	Galactoside 2-alpha-L-fucosyltransferase 1	-	-
Pca0032810	-	uncharacterized protein LOC105326632	0.178526	0.805309
Pca0032840	POSTN	Periostin	0.582609	0.0473836
Pca0032850	ZFP2	Zinc finger protein 2 homolog	-0.0365889	0.822403
Pca0032860	-	-	-0.145577	0.755188
Pca0032900	CHR-10	Neuro-l acetylcholine receptor subunit alpha-10 Alpha 10 -ChR Nicotinic acetylcholine receptor subunit alpha-10	0.0871644	0.776235
Pca0032980	PKM	Pyruvate ki-se PKM	0.0641803	0.390251
Pca0033960	Smarce1	SWI/SNF-related matrix-associated actin-dependent regulator of chromatin subfamily E member 1 BRG1-associated factor 57	-0.0626836	0.556718
Pca0034110	-	-	4.32871	4.34282e-05
Pca0034120	-	tachykinin 1	-	-
Pca0034160	Fyco1	FYVE and coiled-coil domain-containing protein 1	-0.299228	0.0809425
Pca0034170	IFT57	Intraflagellar transport protein 57 homolog	0.192705	0.200063
Pca0034690	Eif4b	Eukaryotic translation initiation factor 4B	-0.455345	1.86034e-06
Pca0034940	Trpm2	Transient receptor potential cation channel subfamily M member 2 Long transient receptor potential channel 2	-0.34434	0.0782868
Pca0036540	HPSE	Hepara-se	-1.13813	2.16244e-05
Pca0036550	SSR3	Translocon-associated protein subunit gamma	0.0348558	0.807469
Pca0036940	-	-	-	-
Pca0037130	ATP5G2	ATP synthase F(0) complex subunit C2, mitochondrial	0.232864	0.100191
Pca0037250	orc2	Origin recognition complex subunit 2	-0.790739	2.40554e-08
Pca0037260	FCGBP	IgGFc-binding protein Fcgamma-binding protein antigen	3.11735	1.3217e-73
Pca0037490	DNPEP	Aspartyl aminopeptidase	0.386347	0.00223718
Pca0038150	per	Period circadian protein	-0.228505	0.00609212
Pca0038180	Espn	Espin Ectoplasmic specialization protein	-0.637544	1.08086e-08
Pca0039190	GCR2	Putative tyramine receptor 2 Tyr-Loc2	-0.0941417	0.620481
Pca0039200	-	uncharacterized protein LOC101860767	0.465968	0.601499
Pca0039210	WFDC1	WAP four-disulfide core domain protein 1 Protein ps20 Precursor	-0.773476	0.00257269
Pca0039240	-	-	-	-
Pca0039250	-	-	-	-
Pca0039260	-	uncharacterized protein LOC106079323, partial	1.25767	0.0760609
Pca0039270	-	Putative uncharacterized transposon-derived protein F52C9.6	-0.185532	0.832935
Pca0039310	-	uncharacterized protein LOC101242881	-	-
Pca0039330	Polr2d	D--directed R- polymerase II subunit RPB4	0.601208	2.30072e-05
Pca0039340	SLC2A3	Solute carrier family 2, facilitated glucose transporter member 3 Glucose transporter type 3, brain	0.0188666	0.969104
Pca0039350	cplane2	Ciliogenesis and pla-r polarity effector 2	0.131037	0.692021
Pca0039530	ANK2	Ankyrin-2	-0.239002	0.221516
Pca0039540	Park7	Protein/nucleic acid deglycase DJ-1	-0.015896	0.913832
Pca0042530	MCT12	Monocarboxylate transporter 12	-0.265789	0.188292
Pca0043280	-	-	-1.47293	0.0899337
Pca0043290	ANK1	Ankyrin-1	-0.540862	0.0291233
Pca0043400	CKAP5	Cytoskeleton-associated protein 5 Colonic and hepatic tumor overexpressed gene protein	-0.113131	0.470951
Pca0043410	TBC1D9	TBC1 domain family member 9 TBC1 domain family member 9A	-0.564571	2.44635e-10
Pca0043420	Phrf1	PHD and RING finger domain-containing protein 1	-0.662393	1.34018e-08
Pca0043440	CN2	Cytosolic non-specific dipeptidase	0.20842	0.00134359
Pca0043450	Cept1	Choline/ethanolaminephosphotransferase 1	0.230311	0.242061
Pca0043460	CARS	Cysteine--tR- ligase, cytoplasmic	0.0990997	0.455688
Pca0043680	KIAA1451	Oxysterol-binding protein-related protein 8	0.280526	0.000917667
Pca0043790	QRFPR	Pyroglutamylated RF-amide peptide receptor AQ27 G-protein coupled receptor 103 Orexigenic neuropeptide QRFP receptor SP9155	0.840901	0.0382538
Pca0043800	Slc39a14	Zinc transporter ZIP14 Factor for adipocyte differentiation 123	-1.11809	1.76172e-05
Pca0043840	AXP83.9	Axonemal 84 kDa protein Ci-AXP83.9 p83.9	0.873399	2.68341e-12
Pca0043870	-	uncharacterized protein LOC101859162	-	-
Pca0043890	-	MAM and LDL-receptor class A domain-containing protein 1 Skeletal organic matrix MAM and LDL-receptor 1	0.701491	8.78826e-09
Pca0043900	-	MAM and LDL-receptor class A domain-containing protein 1 Skeletal organic matrix MAM and LDL-receptor 1	0.404991	2.70085e-11
Pca0044370	TMEM30A	Cell cycle control protein 50A P4-ATPase flippase complex beta subunit TMEM30A Transmembrane protein 30A	-0.109234	0.372792
Pca0044650	-	-	1.30021	2.20285e-11
Pca0044660	-	-	0.140267	0.828014
Pca0045090	Aox3	Aldehyde oxidase 3	-0.604547	5.65796e-06
Pca0045150	slc46a1	Proton-coupled folate transporter Heme carrier protein 1 PCFT/HCP1 Solute carrier family 46 member 1	-0.564169	2.974e-09
Pca0045180	SLC6A5	Sodium- and chloride-dependent glycine transporter 2	0.40987	0.000644607
Pca0045240	-	Prothoracicostatic peptides	-1.40016	0.0144551
Pca0045310	ELP4	Elongator complex protein 4	0.0703823	0.810686
Pca0045320	-	F-box only protein 47	0.791087	0.020033
Pca0045420	Tbc1d7	TBC1 domain family member 7	-	-
Pca0045430	-	Carbohydrate sulfotransferase 13	-	-
Pca0045450	Chst11	Carbohydrate sulfotransferase 11	2.15411	1.1831e-06
Pca0045460	Tspan9	Tetraspanin-9	1.5056	4.25353e-06
Pca0045630	hvcn1	Voltage-gated hydrogen channel 1 Hydrogen voltage-gated channel 1	-	-
Pca0045690	-	Metalloprotease mig-17	-	-
Pca0045700	RORB	Nuclear receptor ROR-beta Nuclear receptor RZR-beta Nuclear receptor subfamily 1 group F member 2 Retinoid-related orphan receptor-beta	-	-
Pca0045710	RARB	Retinoic acid receptor beta	-0.261633	0.0563229
Pca0046380	pex16	Peroxisomal membrane protein PEX16 Peroxin-16 Peroxisomal biogenesis factor 16	0.0443957	0.692918
Pca0046390	-	LARGE xylosyl- and glucuronyltransferase 2	0.0418016	0.773903
Pca0046980	MOB2	MOB ki-se activator 2 HCCA2 Mob2 homolog Mps one binder ki-se activator-like 2	-0.557548	1.17499e-09
Pca0046990	-	-	-	-
Pca0047000	-	Ubiquitin thioesterase otulin	-0.635698	8.8679e-14
Pca0047010	RPL15	60S ribosomal protein L15 Fragment	-0.161509	0.326805
Pca0049020	Gtf2h1	General transcription factor IIH subunit 1 Basic transcription factor 2 62 kDa subunit	0.0121466	0.934371
Pca0049030	SLC26A2	Sulfate transporter Solute carrier family 26 member 2	-	-
Pca0049040	Arsi	Arylsulfatase I	-	-
Pca0049170	-	MAM and LDL-receptor class A domain-containing protein 2 Skeletal organic matrix MAM and LDL-receptor 2	0.0147968	0.969263
Pca0049300	ZC3H14	Zinc finger CCCH domain-containing protein 14	0.00126299	0.994428
Pca0049950	-	-	-	-
Pca0050830	aasdhppt	L-aminoadipate-semialdehyde dehydroge-se-phosphopantetheinyl transferase	-0.280624	0.167972
Pca0051140	-	uncharacterized protein LOC110445468	-0.0514002	0.942446
Pca0055660	FBXO8	F-box only protein 8 F-box/SEC7 protein FBS	0.0122148	0.943003
Pca0056260	-	uncharacterized protein LOC111339723	-	-
Pca0056270	-	uncharacterized protein LOC110243329	-	-
Pca0056410	Rrp8	Ribosomal R--processing protein 8	-0.0387222	0.811057
Pca0057740	CREBBP	CREB-binding protein	-0.618707	2.76993e-08
Pca0058060	-	hypothetical protein LOTGIDRAFT_170806	-	-
Pca0058070	Rab30	Ras-related protein Rab-30 Precursor	-0.119252	0.532741
Pca0058250	-	-	-	-
Pca0058300	-	hypothetical protein LOTGIDRAFT_165607	-0.871313	0.0514254
Pca0063350	-	Pyridoxal phosphate homeostasis protein	0.343094	0.0761844
Pca0063360	PANK3	Pantothe-te ki-se 3	0.105713	0.372324
Pca0064070	vdrb	Vitamin D3 receptor B	0.368908	0.146762
Pca0066840	-	Probable G-protein coupled receptor B0563.6	-0.0844166	0.817861
Pca0066850	SCOP1	Rhodopsin, GQ-coupled GQ-rhodopsin	-0.221231	0.5538
Pca0066860	-	[Arg8]-vasotocin receptor	3.37715	0.00767995
Pca0067870	TDRD1	Tudor domain-containing protein 1 Cancer/testis antigen 41.1	-0.562655	1.1629e-05
Pca0068950	-	hypothetical protein CGI_10002163	-3.37738	1.11652e-08
Pca0069150	SLC28A3	Solute carrier family 28 member 3 Concentrative -(+)-nucleoside cotransporter 3 hfCNT	2.04422	1.50705e-24
Pca0069300	-	uncharacterized protein LOC105346399 isoform X1	0.930944	3.25916e-07
Pca0069310	GRN	Progranulin	0.468701	6.08191e-07
Pca0069330	VWDE	von Willebrand factor D and EGF domain-containing protein Precursor	-0.350787	0.492299
Pca0069370	Slc40a1	Solute carrier family 40 member 1 Ferroportin-1 Iron-regulated transporter 1 Metal transporter protein 1	1.23299	0.012673
Pca0069380	HACL1	2-hydroxyacyl-CoA lyase 1	0.131222	0.310418
Pca0069390	-	uncharacterized protein LOC105445394	-	-
Pca0069400	Sspo	SCO-spondin Precursor	-1.47702	4.75238e-07
Pca0069410	-	-	-1.08771	5.09089e-07
Pca0069420	SSPO	SCO-spondin	-0.406371	0.236578
Pca0069950	4cl1	Probable 4-coumarate--CoA ligase 1	0.400899	0.0709201
Pca0072400	-	-	-	-
Pca0072410	BMI1	Polycomb complex protein BMI-1 Polycomb group RING finger protein 4	-0.0491124	0.818184
Pca0072420	PIP4K2A	Phosphatidylinositol 5-phosphate 4-ki-se type-2 alpha	-0.326377	1.11485e-06
Pca0072440	gly-9	Probable N-acetylgalactosaminyltransferase 9	-0.168487	0.176676
Pca0072530	DYSF	Dysferlin Dystrophy-associated fer-1-like protein Fer-1-like protein 1	0.349294	0.00971603
Pca0072570	-	-	-	-
Pca0072580	-	uncharacterized protein LOC110846968	-0.18194	0.798468
Pca0072590	catip	Ciliogenesis-associated TTC17-interacting protein	0.6782	7.37138e-07
Pca0072600	-	uncharacterized protein LOC101847763	-0.496888	0.14131
Pca0072610	Klf15	Krueppel-like factor 15 Cardiovascular Krueppel-like factor	-	-
Pca0072620	WBSCR27	Methyltransferase-like protein 27	-0.588559	0.537611
Pca0072630	WBSCR27	Methyltransferase-like protein 27	-	-
Pca0072640	-	-	-0.192438	0.603609
Pca0072650	Rdh3	Retinol dehydroge-se 7	0.844551	0.0638597
Pca0072660	FBXL20	F-box/LRR-repeat protein 20 F-box and leucine-rich repeat protein 20	-0.273459	0.00911077
Pca0072670	GM2A	Ganglioside GM2 activator Cerebroside sulfate activator protein GM2-AP Sphingolipid activator protein 3	-1.73242	1.38189e-09
Pca0072680	STK10	Serine/threonine-protein ki-se 10	-0.341343	9.09178e-06
Pca0072690	abs	ATP-dependent R- helicase abstrakt	-0.0288323	0.807085
Pca0072700	DOK2	Docking protein 2 Downstream of tyrosine ki-se 2 p56(dok-2)	-0.695956	6.10882e-19
Pca0072710	neur	Protein neuralized	0.33586	0.00219616
Pca0072740	-	trichohyalin-like isoform X2	-0.588737	0.000263226
Pca0072750	-	-	-	-
Pca0072760	-	Cilia- and flagella-associated protein 43	1.63602	1.25984e-29
Pca0072890	tmem198	Transmembrane protein 198	-	-
Pca0072900	YKT6	Sy-ptobrevin homolog YKT6	-	-
Pca0073100	-	-	-0.534461	0.0754876
Pca0073590	-	U-actitoxin-Avd3p	-0.576929	0.27683
Pca0073600	RHOBTB2	Rho-related BTB domain-containing protein 2 Deleted in breast cancer 2 gene protein p83	-0.884264	1.35502e-07
Pca0073610	DBNL	Drebrin-like protein Cervical SH3P7 Cervical mucin-associated protein Drebrin-F HPK1-interacting protein of 55 kDa	0.0852417	0.405695
Pca0073620	HPS1	Hermansky-Pudlak syndrome 1 protein homolog	0.726926	1.87519e-06
Pca0073630	pcgf1	Polycomb group RING finger protein 1	0.316072	0.222133
Pca0073640	PcgF3	Polycomb group RING finger protein 3 RING finger protein 3A	-0.164041	0.174264
Pca0073920	Ptpn4	Tyrosine-protein phosphatase non-receptor type 4	0.533016	7.01158e-07
Pca0076140	ACADSB	Short/branched chain specific acyl-CoA dehydroge-se, mitochondrial	0.441803	0.00192109
Pca0076150	smim8	Small integral membrane protein 8	-	-
Pca0076160	ZNF142	Zinc finger protein 142 HA4654	-	-
Pca0076490	-	-	2.69886	4.89552e-10
Pca0076500	lsm12	Protein LSM12 homolog	0.59983	3.25205e-09
Pca0076510	GALNT11	Polypeptide N-acetylgalactosaminyltransferase 11	0.641196	3.73256e-05
Pca0076660	MRPL43	39S ribosomal protein L43, mitochondrial	-0.113404	0.558403
Pca0076820	lgc-4	Ligand-gated ion channel 4 Precursor	-	-
Pca0076870	-	Electroneutral sodium bicarbo-te exchanger 1 Electroneutral -(+)-driven Cl-HCO3 exchanger Solute carrier family 4 member 8 k-NBC3	1.04227	0.0430613
Pca0077280	gpmA	Probable phosphoglycerate mutase	-0.0619601	0.596625
Pca0080050	Pisd	Phosphatidylserine decarboxylase proenzyme, mitochondrial	-0.635602	5.97174e-12
Pca0080170	-	-	2.87429	8.40271e-33
Pca0080380	Ssrp1	FACT complex subunit SSRP1 Facilitates chromatin transcription complex subunit SSRP1 Recombi-tion sig-l sequence recognition protein 1 Structure-specific recognition protein 1 T160	-0.208389	0.00766769
Pca0080460	MMP19	Matrix metalloprotei-se-19	-0.150099	0.246452
Pca0080470	tmem45b	Transmembrane protein 45B	-	-
Pca0080480	ZBED5	Zinc finger BED domain-containing protein 5 Transposon-derived Buster1 transposase-like protein	-	-
Pca0080490	tmem45b	Transmembrane protein 45B	-	-
Pca0081970	rdgB	Protein reti-l degeneration B Probable calcium transporter rdgB	-0.484655	4.21608e-08
Pca0082320	ZNF227	Zinc finger protein 227	-0.526252	0.00242131
Pca0082650	Ca-P60A	Calcium-transporting ATPase sarcoplasmic/endoplasmic reticulum type	0.397498	5.19552e-08
Pca0082780	Sbno1	Protein strawberry notch homolog 1	-0.359275	0.0191445
Pca0083650	Sgsm1	Small G protein sig-ling modulator 1 RUN and TBC1 domain-containing protein 2	0.371119	0.00683111
Pca0083660	-	Putative methyltransferase DDB_G0268948	-	-
Pca0083670	Col26a1	Collagen alpha-1(XXVI) chain Alpha-1 type XXVI collagen EMI domain-containing protein 2 Emilin and multimerin domain-containing protein 2	0.71331	0.039047
Pca0085700	serinc	Probable serine incorporator	-0.205117	0.00273454
Pca0085740	-	hypothetical protein XENTR_v90015723mg, partial	-0.273663	0.460239
Pca0086010	-	Nematocin receptor 2	0.0493878	0.617001
Pca0086020	-	-	0.543629	0.0688409
Pca0086030	-	-	-0.355935	0.0362904
Pca0086070	Phtf2	Putative homeodomain transcription factor 2	0.120873	0.404808
Pca0086250	-	Ryncolin-3 Precursor	0.110274	0.599982
Pca0086260	Abhd13	Protein ABHD13	-0.634447	1.47079e-08
Pca0086270	smndc1	Survival of motor neuron-related-splicing factor 30 Survival motor neuron domain-containing protein 1	-0.0656765	0.618051
Pca0086280	-	Uncharacterized protein C56G2.4 Precursor	-0.36723	0.636183
Pca0086480	-	uncharacterized protein LOC105330662	-	-
Pca0087000	-	hypothetical protein LOTGIDRAFT_171916	-	-
Pca0087010	-	hypothetical protein LOTGIDRAFT_171916	-	-
Pca0087050	GPX3	Glutathione peroxidase 3	0.841288	1.98352e-13
Pca0087060	-	-	-	-
Pca0087100	EXTL1L	Exostosin-like 3	-0.408017	0.0206525
Pca0087120	RRAGD	Ras-related GTP-binding protein D	0.410283	0.00102813
Pca0087130	LPIN3	Phosphatidate phosphatase LPIN3	0.389865	8.70005e-07
Pca0089230	Pask	PAS domain-containing serine/threonine-protein ki-se	1.1396	8.46982e-15
Pca0090400	Vps11	Vacuolar protein sorting-associated protein 11 homolog	0.127219	0.041348
Pca0090420	Ccdc153	Coiled-coil domain-containing protein 153	0.548378	0.000266745
Pca0090560	rita1	RBPJ-interacting and tubulin-associated protein 1 RBPJ-interacting and tubulin-associated protein	-0.110423	0.42986
Pca0096240	Ppm1e	Protein phosphatase 1E	-1.2946	3.41781e-16
Pca0096250	PLSCR2	Phospholipid scramblase 2	-1.43709	1.82335e-28
Pca0096340	-	-	-	-
Pca0096350	Gpr161	G-protein coupled receptor 161	-	-
Pca0096360	-	-	0.196454	0.44343
Pca0096370	-	-	-	-
Pca0096380	-	-	0.983771	0.00194217
Pca0096390	C1GALT1	Glycoprotein-N-acetylgalactosamine 3-beta-galactosyltransferase 1	3.36738	7.28489e-55
Pca0096960	S-p29	Sy-ptosomal-associated protein 29	0.283602	0.155859
Pca0096970	kif22	Kinesin-like protein KIF22 Chromokinesin kid	0.368342	3.28095e-05
Pca0099350	-	-	-0.235706	0.282764
Pca0102630	-	G-protein coupled receptor GRL101 Precursor	-	-
Pca0103470	-	-	-	-
Pca0104930	NME7	Nucleoside diphosphate ki-se 7	0.963675	1.44171e-08
Pca0104940	Tspan1	Tetraspanin-1	-	-
Pca0104980	ABCC1	Multidrug resistance-associated protein 1 ATP-binding cassette sub-family C member 1 Leukotriene C(4) transporter	-1.00739	0.000893109
Pca0104990	Rsph1	Radial spoke head 1 homolog Male meiotic metaphase chromosome-associated acidic protein Meichroacidin Testis-specific gene A2 protein	1.04314	2.24699e-08
Pca0105000	RPS25	40S ribosomal protein S25	0.336012	0.0101666
Pca0105010	EI24	Etoposide-induced protein 2.4 homolog p53-induced gene 8 protein	-0.232871	0.488083
Pca0105020	EI24	Etoposide-induced protein 2.4 homolog p53-induced gene 8 protein	0.786187	4.65648e-05
Pca0105030	ADGRD1	Adhesion G-protein coupled receptor D1	0.287608	0.742042
Pca0105040	-	-	0.333797	0.164275
Pca0105050	Cd82	CD82 antigen Metastasis suppressor Kangai-1 homolog	-0.698296	0.0429042
Pca0105060	Otud1	OTU domain-containing protein 1	0.119517	0.207431
Pca0105080	-	uncharacterized protein LOC101864625	0.50145	0.00935705
Pca0105110	Otud1	OTU domain-containing protein 1	4.24979	7.80127e-74
Pca0105130	-	-	-	-
Pca0105160	-	Dopamine D2-like receptor	2.84995	5.75374e-46
Pca0105170	-	Putative uncharacterized transposon-derived protein F52C9.6	-	-
Pca0105180	SPA17	Sperm surface protein Sp17 Sperm autoantigenic protein 17	3.65947	2.75487e-149
Pca0105190	TMEM136	Transmembrane protein 136	-0.281923	0.0172276
Pca0105210	USP2	Ubiquitin carboxyl-termi-l hydrolase 2	1.59604	3.41288e-55
Pca0105220	TEN1	CST complex subunit TEN1 Protein telomeric pathways with STN1 homolog Telomere length regulation protein TEN1 homolog	-0.483988	0.0204834
Pca0105240	LIPE	Hormone-sensitive lipase	-0.0202455	0.896332
Pca0105250	Dcaf8	DDB1- and CUL4-associated factor 8 WD repeat-containing protein 42A	-0.603736	1.80353e-13
Pca0105270	SORL1	Sortilin-related receptor Low-density lipoprotein receptor relative with 11 ligand-binding repeats	-0.0651708	0.715231
Pca0105790	Ppp2r1a	Serine/threonine-protein phosphatase 2A 65 kDa regulatory subunit A alpha isoform PP2A subunit A isoform PR65-alpha PP2A subunit A isoform R1-alpha	0.499112	2.88286e-09
Pca0106140	-	Protein Flattop	2.87259	2.4458e-75
Pca0106250	Lac	Lachesin Precursor	-0.733073	0.00779952
Pca0106600	FCN2	Ficolin-2 Collagen/fibrinogen domain-containing protein 2 Ficolin-B Ficolin-beta L-ficolin Precursor	0.0712486	0.782665
Pca0106610	-	-	0.245196	0.0795571
Pca0107250	-	fasciclin-2 isoform X1	-1.35686	0.00195944
Pca0107260	Siglec10	Sialic acid-binding Ig-like lectin 10	0.032725	0.927221
Pca0108540	GSK3B	Glycogen synthase ki-se-3 beta	-0.932857	2.50001e-17
Pca0110750	-	uncharacterized protein LOC105344827 isoform X5	-0.0502472	0.562054
Pca0110760	DPAGT1	UDP-N-acetylglucosamine--dolichyl-phosphate N-acetylglucosaminephosphotransferase	-0.493129	4.81172e-07
Pca0110980	Ndufs2	-DH dehydroge-se [ubiquinone] iron-sulfur protein 2, mitochondrial	-0.565742	2.59577e-08
Pca0111000	-	Dynein beta chain, ciliary	0.0540127	0.793641
Pca0111070	Atpalpha	Sodium/potassium-transporting ATPase subunit alpha	-0.147435	0.125157
Pca0111140	ARCN1	Coatomer subunit delta Archain Delta-coat protein	-0.00512819	0.963758
Pca0111190	TRIM2	Tripartite motif-containing protein 2	0.179551	0.816258
Pca0111330	-	-	-0.192268	0.182925
Pca0113300	ARC150	Mediator of R- polymerase II transcription subunit 14 Activator-recruited cofactor 150 kDa component	-0.540495	4.05866e-09
Pca0113360	ABCC1	Multidrug resistance-associated protein 1 ATP-binding cassette sub-family C member 1 Leukotriene C(4) transporter	-0.932365	0.00312455
Pca0114040	-	hypothetical protein LOTGIDRAFT_107347	0.282969	0.0233336
Pca0114050	Maco1	Macoilin Macoilin-1 Transmembrane protein 57	0.779806	1.82663e-18
Pca0114060	CCT8	T-complex protein 1 subunit theta	0.402299	1.29169e-06
Pca0114070	cuedc2	CUE domain-containing protein 2	0.286367	0.011012
Pca0114080	-	-	-0.0110762	0.978981
Pca0114090	DGCR6L	Protein DGCR6L DiGeorge syndrome critical region 6-like protein	-0.0196071	0.944418
Pca0119960	TPH1	Tryptophan 5-hydroxylase 1	-	-
Pca0119970	CUL5	Cullin-5	-0.14053	0.191455
Pca0120030	TMEM216	Transmembrane protein 216	0.324608	0.0692979
Pca0120890	TRIM2	Tripartite motif-containing protein 2	0.148848	0.533251
Pca0121220	CNKSR3	Connector enhancer of ki-se suppressor of ras 3	-0.292412	0.00386193
Pca0121240	-	L-xylulose reductase	0.385369	0.074046
Pca0121310	LRP2	Low-density lipoprotein receptor-related protein 2	-	-
Pca0121320	BIRC2	Baculoviral IAP repeat-containing protein 2	0.725922	0.0381437
Pca0122330	-	-	2.10238	9.15007e-24
Pca0122340	PEX7	Peroxisomal targeting sig-l 2 receptor	-0.353362	0.0076888
Pca0125000	D-jc8	D-J homolog subfamily C member 8	-0.13599	0.209718
Pca0125880	ANK1	Ankyrin-1	2.25033	0.000366158
Pca0125890	RPL10A	60S ribosomal protein L10a	0.31629	0.0217834
Pca0127310	BCKDHA	2-oxoisovalerate dehydroge-se subunit alpha, mitochondrial	-0.216979	0.0547942
Pca0127320	-	Deubiquiti-se DESI2	0.116129	0.423849
Pca0127360	Rasgrp1	RAS guanyl-releasing protein 1 Calcium and DAG-regulated guanine nucleotide exchange factor II	-0.232514	0.124406
Pca0127370	ARHGAP11A	Rho GTPase-activating protein 11A Rho-type GTPase-activating protein 11A	2.22074	1.28271e-70
Pca0127380	Ap2s1	AP-2 complex subunit sigma Adaptor protein complex AP-2 subunit sigma Adaptor-related protein complex 2 subunit sigma Clathrin assembly protein 2 sigma small chain Clathrin coat assembly protein AP17 Clathrin coat-associated protein AP17 Plasma membrane adaptor AP-2 17 kDa protein Sigma-adaptin 3b Sigma2-adaptin	0.0428525	0.764745
Pca0127390	Cpa1	Carboxypeptidase A1	0.247664	0.203546
Pca0128120	Dcaf5	DDB1- and CUL4-associated factor 5 WD repeat-containing protein 22	-0.062369	0.918647
Pca0128130	ppp2r3c	Serine/threonine-protein phosphatase 2A regulatory subunit B'' subunit gamma	-	-
Pca0128140	-	-	-	-
Pca0128850	CUBN	Cubilin Precursor	-	-
Pca0128880	Eprs	Bifunctio-l glutamate/proline--tR- ligase Bifunctio-l aminoacyl-tR- synthetase Glutamate--tR- ligase	0.229224	0.0124061
Pca0130500	CYP3A24	Cytochrome P450 3A24	1.13905	0.00380431
Pca0133620	SPRYD3	SPRY domain-containing protein 3	-0.275321	0.307571
Pca0133770	-	Protein bark beetle	-0.065686	0.687207
Pca0134100	CCDC170	Coiled-coil domain-containing protein 170	1.18567	7.00049e-08
Pca0134180	-	Probable glucosamine 6-phosphate N-acetyltransferase	0.340052	0.0115087
Pca0134190	-	Complex I intermediate-associated protein 30, mitochondrial	-	-
Pca0134200	Chp1	Calcineurin B homologous protein 1 Calcineurin B-like protein Calcium-binding protein CHP Calcium-binding protein p22 EF-hand calcium-binding domain-containing protein p22	0.0903225	0.343543
Pca0134210	SEC23A	Protein transport protein Sec23A	-0.0792794	0.445181
Pca0138460	-	-	-0.929372	0.154135
Pca0138640	-	Transcription factor egl-13	0.523769	0.00423546
Pca0138650	ccdc16	Zinc finger protein 830	0.114811	0.63691
Pca0138660	FBXO44	F-box only protein 44 F-box protein FBX30 F-box/G-domain protein 3	0.702881	6.75014e-05
Pca0138670	Znf106	Zinc finger protein 106	-0.303814	0.0127045
Pca0142760	EOGT	EGF domain-specific O-linked N-acetylglucosamine transferase	-0.24837	0.0286378
Pca0142770	SHR2	Orphan steroid hormone receptor 2 SpSHR2	-0.834436	1.48251e-13
Pca0142860	ippk	Inositol-pentakisphosphate 2-ki-se	-0.486247	7.34143e-06
Pca0142870	FBXO7	F-box only protein 7	0.411891	2.5772e-07
Pca0142880	uba3	NEDD8-activating enzyme E1 catalytic subunit	-0.191151	0.108888
Pca0142890	rtcb	tR--splicing ligase RtcB homolog	-0.0734233	0.563455
Pca0143060	Mettl26	Methyltransferase-like 26	0.46815	0.505908
Pca0143070	-	uncharacterized protein LOC106079363 isoform X1	1.22517	1.36135e-06
Pca0143120	ABCA3	ATP-binding cassette sub-family A member 3 ABC-C transporter ATP-binding cassette transporter 3	0.0641829	0.637712
Pca0143130	NXPE1	NXPE family member 1 Protein FAM55A Precursor	2.64663	1.21192e-24
Pca0143180	-	hypothetical protein NEMVEDRAFT_v1g146411	-	-
Pca0143200	-	voltage-dependent calcium channel subunit alpha-2/delta-4-like	-	-
Pca0143210	Cac-2d3	Voltage-dependent calcium channel subunit alpha-2/delta-3 Voltage-gated calcium channel subunit alpha-2/delta-3 Voltage-dependent calcium channel subunit alpha-2-3 Voltage-dependent calcium channel subunit delta-3 Precursor	-0.857717	0.0622047
Pca0143220	gelsolin	Gelsolin-like protein 2 Actin-modulator	0.143726	0.123001
Pca0143250	Hdac6	Histone deacetylase 6	0.409457	0.000115428
Pca0143260	Tre1	Protein trapped in endoderm-1	0.719138	2.71712e-13
Pca0143390	-	-	-	-
Pca0143430	rost	Protein rolling stone	-	-
Pca0143670	FGFR2	Fibroblast growth factor receptor 2	1.01734	2.27286e-18
Pca0143680	Btbd6	BTB/POZ domain-containing protein 6	0.547074	0.010375
Pca0143720	CAC-2D2	Voltage-dependent calcium channel subunit alpha-2/delta-2 Voltage-gated calcium channel subunit alpha-2/delta-2 Voltage-dependent calcium channel subunit alpha-2-2 Voltage-dependent calcium channel subunit delta-2 Precursor	-0.686928	3.86584e-06
Pca0143730	-	Quinone oxidoreductase-like protein 2	-0.567865	1.8272e-05
Pca0143810	Megf6	Multiple epidermal growth factor-like domains protein 6	-0.113825	0.135292
Pca0143820	pi15a	Peptidase inhibitor 15-A Precursor	1.5807	7.50356e-64
Pca0144270	-	prion-like-(Q/N-rich) domain-bearing protein 25 isoform X2	-0.0102172	0.973609
Pca0144460	ARF4	ADP-ribosylation factor 4	0.170021	0.0636194
Pca0144470	DSTYK	Dual serine/threonine and tyrosine protein ki-se	-0.625516	1.22138e-08
Pca0144590	prmt6	Protein arginine N-methyltransferase 6	1.26659	4.67198e-26
Pca0144630	CERK	Ceramide ki-se	-0.331583	0.00068019
Pca0144640	Slc35a2	UDP-galactose translocator Solute carrier family 35 member A2 UDP-galactose transporter	-1.14383	2.3788e-18
Pca0144670	Fge	Formylglycine-generating enzyme	0.0862802	0.591654
Pca0144690	-	Putative beta-hexosaminidase	-	-
Pca0144700	-	-	4.77025	9.01601e-26
Pca0144890	ATP2B4	Plasma membrane calcium-transporting ATPase 4	-0.394056	0.00390512
Pca0145190	-	-	1.93727	2.77625e-28
Pca0145200	-	uncharacterized protein LOC101848036	-0.362943	0.161428
Pca0145210	TPRA1	Transmembrane protein adipocyte-associated 1 homolog Integral membrane protein GPR175	0.135328	0.196019
Pca0145220	DCLRE1C	Protein artemis	-0.259254	0.139172
Pca0145230	tmem116	Transmembrane protein 116	0.258495	0.130311
Pca0145990	Nrg	Neuroglian Precursor	0.0296707	0.911692
Pca0146460	SUV39H2	Histone-lysine N-methyltransferase SUV39H2	0.085092	0.549936
Pca0146960	nft-1	Nitrilase and fragile histidine triad fusion protein NitFhit Bis(5'-adenosyl)-triphosphatase	0.0878587	0.601664
Pca0146970	Kin	D-/R--binding protein KIN17 Binding to curved D- KIN, antigenic determi-nt of recA protein	0.247963	0.0974584
Pca0146980	IDH3G	Isocitrate dehydroge-se [-D] subunit gamma, mitochondrial Isocitric dehydroge-se subunit gamma -D(+)-specific ICDH subunit gamma Precursor	-0.0364932	0.719067
Pca0147630	ARL6IP5	PRA1 family protein 3 ADP-ribosylation factor-like protein 6-interacting protein 5	-0.4818	1.39946e-07
Pca0147710	LRRK2	Leucine-rich repeat serine/threonine-protein ki-se 2	0.528776	5.84444e-05
Pca0148110	megf10	Multiple epidermal growth factor-like domains protein 10	1.39596	4.14136e-53
Pca0148150	CHRM5	Muscarinic acetylcholine receptor M5	-	-
Pca0148170	-	Globin Myoglobin	-2.18388	2.40003e-07
Pca0148310	Megf10	Multiple epidermal growth factor-like domains protein 10	0.172301	0.0113585
Pca0148320	-	-	-1.80075	1.39426e-20
Pca0148370	-	-	0.46167	0.233013
Pca0148380	-	-	0.215744	0.618283
Pca0148390	-	-	0.225738	0.72475
Pca0148400	-	uncharacterized protein LOC106011166	-1.3224	0.115519
Pca0148450	SLC2A13	Proton myo-inositol cotransporter	0.223971	0.504207
Pca0148460	IQCA1	Dynein regulatory complex protein 11	1.26933	6.58994e-08
Pca0148470	-	uncharacterized protein LOC106052155	0.416201	0.010078
Pca0148480	BCAP31	B-cell receptor-associated protein 31	-0.172716	0.631977
Pca0148490	-	Protein TASOR	-0.300244	0.0453774
Pca0148510	Ccdc66	Coiled-coil domain-containing protein 66	0.574788	1.62662e-07
Pca0148570	-	uncharacterized protein LOC101857383 isoform X4	-	-
Pca0148680	Epg5	Ectopic P granules protein 5 homolog	-0.0920684	0.323145
Pca0149020	MAGI1	Membrane-associated guanylate ki-se, WW and PDZ domain-containing protein 1 Atrophin-1-interacting protein 3	0.198271	0.230373
Pca0149070	-	uncharacterized protein LOC106058052	-0.347804	0.114845
Pca0149140	-	-	-	-
Pca0149150	-	-	-0.107091	0.685507
Pca0149170	-	Cilia- and flagella-associated protein 54	0.580718	3.57465e-13
Pca0149180	-	hypothetical protein LOTGIDRAFT_238727	1.19803	4.32038e-08
Pca0149200	-	-	-	-
Pca0149210	Klf15	Krueppel-like factor 15 Cardiovascular Krueppel-like factor	-1.15115	1.3048e-29
Pca0149230	-	-	-	-
Pca0149240	Ssr4	Translocon-associated protein subunit delta	0.820713	1.6621e-08
Pca0149250	NLRP5	-CHT, LRR and PYD domains-containing protein 5 Mater protein homolog	-0.884382	4.1678e-14
Pca0149260	THNSL1	Threonine synthase-like 1	-0.491928	0.00101958
Pca0149270	-	Uncharacterized protein C17orf53 homolog	1.7192	1.21862e-09
Pca0149280	slc35b4	UDP-xylose and UDP-N-acetylglucosamine transporter Solute carrier family 35 member B4	0.486723	0.000151374
Pca0149290	immp2l	Mitochondrial inner membrane protease subunit 2	0.504425	0.0115508
Pca0149300	LRRN1	Leucine-rich repeat neuro-l protein 1 Neuro-l leucine-rich repeat protein 1	-0.0565155	0.767689
Pca0149310	Sspn	Sarcospan K-ras oncogene-associated protein Kirsten-Ras-associated protein	0.59967	0.416819
Pca0149320	LENG9	Leukocyte receptor cluster member 9	-0.0584157	0.903433
Pca0149330	Leng9	Leukocyte receptor cluster member 9	-0.203923	0.41705
Pca0149370	-	-	-	-
Pca0149430	PTPRK	Receptor-type tyrosine-protein phosphatase kappa	-0.311458	0.304107
Pca0149830	ZNF76	Zinc finger protein 76 Zinc finger protein 523	-0.494866	0.000158088
Pca0149850	Lin37	Protein lin-37 homolog Antolefinin Antolefinine	0.395744	0.000588922
Pca0150120	Usp19	Ubiquitin carboxyl-termi-l hydrolase 19	0.21649	0.0898574
Pca0150410	Ubxn7	UBX domain-containing protein 7	0.611615	2.22358e-09
Pca0150420	CAV1	Caveolin-1	-	-
Pca0150430	-	Probable E3 ubiquitin-protein ligase makorin-1	-0.46214	0.0302868
Pca0150440	tbk1	Serine/threonine-protein ki-se TBK1	0.450232	1.11308e-05
Pca0150840	Eip75B	Ecdysone-induced protein 75B, isoforms C/D E75-A Nuclear receptor subfamily 1 group D member 3, isoforms C/D	-0.623884	3.72423e-10
Pca0150900	rost	Protein rolling stone	0.919004	0.0732228
Pca0150910	Klhl2	Kelch-like protein 2 Mayven	3.48805	2.97286e-100
Pca0150970	Sort1	Sortilin Neurotensin receptor 3	0.0220241	0.832266
Pca0150990	ATP5F1C	ATP synthase subunit gamma, mitochondrial	0.539508	4.44868e-07
Pca0151000	NOL8	Nucleolar protein 8 Nucleolar protein Nop132	-0.195067	0.0874438
Pca0151010	GRIPAP1	GRIP1-associated protein 1	-0.77489	1.41131e-16
Pca0151020	CENPP	Centromere protein P	0.715013	0.0481021
Pca0151070	Shal	Potassium voltage-gated channel protein Shal Shaker cog-te l Shal2	-	-
Pca0151160	-	-	0.526313	0.138546
Pca0151170	-	-	0.324121	0.593981
Pca0151210	PPIL1	Peptidyl-prolyl cis-trans isomerase-like 1	-	-
Pca0151220	PDCL	Phosducin-like protein	0.750666	3.91622e-12
Pca0151230	LHFPL4	LHFPL tetraspan subfamily member 3 protein	0.998484	0.00266249
Pca0151240	Reln	Reelin	-0.0569986	0.744663
Pca0151250	LHFPL4	LHFPL tetraspan subfamily member 3 protein	0.0289607	0.971196
Pca0151260	-	Uncharacterized protein C3orf67 homolog	-0.231983	0.278881
Pca0151270	POGLUT1	Protein O-glucosyltransferase 1	-0.122371	0.346546
Pca0151290	Bicd1	Protein bicaudal D homolog 1	-0.397311	7.83315e-09
Pca0151300	Ca10	Carbonic anhydrase-related protein 10 Carbonic anhydrase-related protein X	-0.126051	0.614426
Pca0151310	mapk14a	Mitogen-activated protein ki-se 14A	-0.183166	0.0192641
Pca0151320	Rnf123	E3 ubiquitin-protein ligase RNF123	0.13552	0.188375
Pca0151330	GDI1	Rab GDP dissociation inhibitor alpha	-0.0118736	0.908712
Pca0151340	Kdm7a	Lysine-specific demethylase 7A	-0.349239	0.000654236
Pca0151370	Fancd2	Fanconi anemia group D2 protein homolog	-0.581597	0.00921118
Pca0151380	FANCD2	Fanconi anemia group D2 protein	-1.07146	0.00170132
Pca0151390	-	uncharacterized protein LOC101853305	0.774841	1.5357e-16
Pca0151440	Efcab10	EF-hand calcium-binding domain-containing protein 10	1.59071	6.51127e-09
Pca0151450	adgrg6	Adhesion G-protein coupled receptor G6 G-protein coupled receptor 126 ADGRG6 N-termi-l fragment	-	-
Pca0151460	drd2-a	D(2) dopamine receptor A	-0.633104	0.0798961
Pca0151470	Acy1	Aminoacylase-1	0.590277	0.00133778
Pca0151570	Dusp7	Dual specificity protein phosphatase 7	-0.546981	2.01709e-15
Pca0151580	-	-	-	-
Pca0151590	-	-	-0.808763	5.78461e-18
Pca0151600	dnm1l	Dy-min-1-like protein	-0.0975362	0.420504
Pca0151620	-	-	-	-
Pca0151630	ITPR1	Inositol 1,4,5-trisphosphate receptor type 1 IP3 receptor isoform 1	-0.415302	0.00225619
Pca0151640	Plx-4	Plexin-A4 Precursor	-0.685157	2.13894e-05
Pca0151650	-	plexin-A4-like isoform X3	0.404153	0.0798035
Pca0151660	Plx-3	Plexin-A3 Precursor	0.134504	0.506606
Pca0151670	-	Plexin-A4 Precursor	0.0269272	0.912329
Pca0151680	Lrig3	Leucine-rich repeats and immunoglobulin-like domains protein 3	-0.380646	0.0544492
Pca0151710	creld2-b	Cysteine-rich with EGF-like domain protein 2-B Precursor	0.263439	0.0445189
Pca0151720	PPP4R2	Serine/threonine-protein phosphatase 4 regulatory subunit 2	0.0116069	0.942814
Pca0151730	Ptpn12	Tyrosine-protein phosphatase non-receptor type 12	0.0666857	0.411991
Pca0151740	PDZRN3	E3 ubiquitin-protein ligase PDZRN3	-0.608655	1.87238e-10
Pca0151750	-	Actin-1	-0.851046	2.28375e-10
Pca0151760	Cont	Contactin Precursor	0.0178646	0.939772
Pca0151770	-	FMRFamide-activated amiloride-sensitive sodium channel FA-CH	1.29164	0.00226871
Pca0151780	CRBN	Protein cereblon	0.187737	0.119479
Pca0151790	-	uncharacterized protein LOC101845973	0.589511	0.0644059
Pca0151800	-	hypothetical protein LOTGIDRAFT_238344	-0.43457	0.00481113
Pca0151810	APEX2	D--(apurinic or apyrimidinic site) lyase 2	-0.277495	0.0488867
Pca0151850	SRPK1	SRSF protein ki-se 1	0.777017	3.47955e-26
Pca0151890	-	Kynurenine formamidase	-	-
Pca0151900	-	uncharacterized protein LOC111133392	-	-
Pca0151910	-	hypothetical protein LOTGIDRAFT_116769, partial	-	-
Pca0151920	-	uncharacterized protein LOC101853689	-0.200549	0.0745949
Pca0151950	Hebp2	Heme-binding protein 2 Protein SOUL	-0.0422285	0.741991
Pca0151960	Hebp2	Heme-binding protein 2 Protein SOUL	1.64984	2.29655e-10
Pca0154060	-	uncharacterized protein LOC103053962	-0.219984	0.291743
Pca0154260	-	short-chain collagen C4-like	-	-
Pca0157090	IPP	Actin-binding protein IPP Intracister-l A particle-promoted polypeptide	-0.348748	0.0195339
Pca0157130	DIMT1	Probable dimethyladenosine transferase	-0.270137	0.193839
Pca0157140	ZFYVE9	Zinc finger FYVE domain-containing protein 9 Mothers against decapentaplegic homolog-interacting protein	-0.39576	2.44108e-05
Pca0158240	Prxl2c	Peroxiredoxin-like 2C	0.570967	0.26777
Pca0158250	cdc14ab	Dual specificity protein phosphatase CDC14AB	0.631121	1.1456e-13
Pca0158260	-	hypothetical protein CAPTEDRAFT_205145	-	-
Pca0158270	-	hypothetical protein LOTGIDRAFT_227866	-0.527642	0.00412499
Pca0158610	pks16	Probable polyketide synthase 16	0.503686	0.485324
Pca0159210	HRH3	Histamine H3 receptor	3.14307	1.0115e-20
Pca0159590	NUP155	Nuclear pore complex protein Nup155 155 kDa nucleoporin Nucleoporin Nup155	-	-
Pca0159600	Gldc	Glycine dehydroge-se (decarboxylating), mitochondrial	-	-
Pca0159720	SLC2A3	Solute carrier family 2, facilitated glucose transporter member 3 Glucose transporter type 3, brain	0.356917	0.429053
Pca0159730	SLC2A1	Solute carrier family 2, facilitated glucose transporter member 1 Glucose transporter type 1, erythrocyte/brain	-	-
Pca0159890	FUT8	Alpha-(1,6)-fucosyltransferase	-	-
Pca0159960	Pka-C1	cAMP-dependent protein ki-se catalytic subunit 1	-0.41637	1.39244e-08
Pca0160140	cops5	COP9 sig-losome complex subunit 5	-0.165394	0.842352
Pca0160150	Paqr8	Membrane progestin receptor beta	1.6908	9.40317e-40
Pca0160160	-	uncharacterized protein LOC105336466 isoform X1	-0.139711	0.703526
Pca0160170	Ptk2	Focal adhesion ki-se 1	-0.53232	3.31636e-09
Pca0160240	gcm	Transcription factor glial cells missing Protein glide	-	-
Pca0160250	-	-	-	-
Pca0163320	AGL	Glycogen debranching enzyme Glycogen debrancher 4-alpha-glucanotransferase	0.524563	5.3596e-08
Pca0164500	CYP10	Cytochrome P450 10	-	-
Pca0164510	MDC1	Mediator of D- damage checkpoint protein 1 Nuclear factor with BRCT domains 1	-0.468241	0.0126654
Pca0164520	PIGB	GPI mannosyltransferase 3	0.271174	0.140714
Pca0164540	Ift52	Intraflagellar transport protein 52 homolog Protein NGD5	0.604768	1.0197e-05
Pca0164550	SGK3	Serine/threonine-protein ki-se Sgk3	-0.136756	0.155256
Pca0164580	Lar	Tyrosine-protein phosphatase Lar	-0.345085	0.0607864
Pca0164590	Pi16	Peptidase inhibitor 16	1.17122	1.48987e-13
Pca0164600	-	hypothetical protein OCBIM_22030095mg	0.216381	0.0619727
Pca0164610	-	uncharacterized protein LOC106181877	-0.12376	0.352239
Pca0164620	Ube3c	Ubiquitin-protein ligase E3C	-0.430483	0.00289949
Pca0164630	Dph5	Diphthine methyl ester synthase	-0.268369	0.000722737
Pca0164640	-dk2	-D ki-se 2, mitochondrial	-0.368791	0.0661066
Pca0164650	SLC30A7	Zinc transporter 7	-0.0101604	0.94392
Pca0164660	Cc2d2a	Coiled-coil and C2 domain-containing protein 2A	0.0604785	0.722551
Pca0164670	-	uncharacterized protein LOC105329231	-0.429897	0.135444
Pca0164680	TrpA1	Transient receptor potential cation channel subfamily A member 1	-	-
Pca0164690	Pkc53E	Protein ki-se C, brain isozyme	3.49148	0.000106718
Pca0164700	ARMC1	Armadillo repeat-containing protein 1	-	-
Pca0164710	KLHL24	Kelch-like protein 24 Kai-te receptor-interacting protein for GluR6	-	-
Pca0164720	Asnsd1	Asparagine synthetase domain-containing protein 1	-0.0444998	0.791454
Pca0164730	STK11	Serine/threonine-protein ki-se STK11	-0.671468	2.71725e-15
Pca0164740	Krr1	KRR1 small subunit processome component homolog HIV-1 Rev-binding protein 2 homolog KRR-R motif-containing protein 1	-	-
Pca0164750	FBXL12	F-box/LRR-repeat protein 12 F-box and leucine-rich repeat protein 12 F-box protein FBL12	-	-
Pca0164760	Szt2	KICSTOR complex protein SZT2	-0.0973826	0.722985
Pca0164770	-	-	-	-
Pca0164780	-	KICSTOR complex protein SZT2	-0.389117	0.203466
Pca0164790	EPS15	Epidermal growth factor receptor substrate 15	0.0242836	0.897273
Pca0164810	-GLU	Alpha-N-acetylglucosaminidase	0.265904	0.00786286
Pca0164820	Ptprt	Receptor-type tyrosine-protein phosphatase T	-0.38046	2.81529e-05
Pca0164830	-	-	-0.137467	0.589767
Pca0164980	Dek	Protein DEK	-0.294014	0.00101417
Pca0164990	GTF3C3	General transcription factor 3C polypeptide 3 Transcription factor IIIC 102 kDa subunit	-0.00346099	0.981547
Pca0165470	SGTA	Small glutamine-rich tetratricopeptide repeat-containing protein alpha Alpha-SGT	0.426175	4.72015e-06
Pca0165480	Srek1	Splicing regulatory glutamine/lysine-rich protein 1 SR-related protein of 86 kDa Serine/arginine-rich-splicing regulatory protein 86	0.00559481	0.961469
Pca0165680	Thoc1	THO complex subunit 1	0.141611	0.197538
Pca0165690	PGBD4	PiggyBac transposable element-derived protein 4	-0.0994919	0.73074
Pca0165730	D-jc14	D-J homolog subfamily C member 14	-0.476915	5.42517e-06
Pca0165980	-	uncharacterized protein LOC105326632	0.816398	0.00161675
Pca0166460	ATAD2B	ATPase family AAA domain-containing protein 2B	1.02031	7.14437e-48
Pca0166470	HADHB	Trifunctio-l enzyme subunit beta, mitochondrial TP-beta 3-ketoacyl-CoA thiolase	0.281526	0.115696
Pca0166480	HADHA	Trifunctio-l enzyme subunit alpha, mitochondrial 78 kDa gastrin-binding protein TP-alpha Long-chain enoyl-CoA hydratase	0.270113	0.00815442
Pca0166560	Rock2	Rho-associated protein ki-se 2	-0.159747	0.0971671
Pca0166670	Chr-6	Neuro-l acetylcholine receptor subunit alpha-6 Precursor	1.25154	0.0947304
Pca0166680	carm1	Histone-arginine methyltransferase CARM1	0.199651	0.0284564
Pca0166700	NFYC	Nuclear transcription factor Y subunit gamma CAAT box D--binding protein subunit C Nuclear transcription factor Y subunit C	0.0823559	0.505908
Pca0166710	Gak	Cyclin-G-associated ki-se	-0.00748705	0.936109
Pca0166940	Plrp2	Pancreatic lipase-related protein 2	-3.14616	9.57924e-56
Pca0166950	PNLIP	Pancreatic triacylglycerol lipase	-2.45139	2.61399e-06
Pca0166960	PNLIP	Pancreatic triacylglycerol lipase	-3.54511	0.000159881
Pca0166990	HMCN1	Hemicentin-1 Fibulin-6	-	-
Pca0167000	Tctex1d1	Tctex1 domain-containing protein 1	-	-
Pca0167010	-	uncharacterized protein LOC101858818	-	-
Pca0167020	METTL4	Methyltransferase-like protein 4	-0.594824	0.0260062
Pca0167030	-	hypothetical protein LOTGIDRAFT_157489	-	-
Pca0167040	GPR84	G-protein coupled receptor 84	-1.21944	0.177079
Pca0167050	Mtnr1b	Melatonin receptor type 1B	-	-
Pca0167060	-	Melatonin receptor type 1B-B	1.05716	0.246813
Pca0167070	GPR84	G-protein coupled receptor 84	-0.0275124	0.875871
Pca0167080	AADAT	Kynurenine/alpha-aminoadipate aminotransferase, mitochondrial	-0.328745	0.569379
Pca0167090	AADAT	Kynurenine/alpha-aminoadipate aminotransferase, mitochondrial	1.05378	3.05966e-15
Pca0168250	FAM49B	Protein FAM49B	-0.228501	0.0022472
Pca0168830	MRC1	Macrophage mannose receptor 1	-1.0201	0.0753961
Pca0171360	pol	Retrovirus-related Pol polyprotein from transposon 297 Protease	-0.698186	3.52823e-08
Pca0171370	EGFL7	Epidermal growth factor-like protein 7	-	-
Pca0171430	usp20	Ubiquitin carboxyl-termi-l hydrolase 20	-0.36068	0.0200125
Pca0171440	Nkrf	NF-kappa-B-repressing factor	0.760814	0.325774
Pca0171490	Nrarp	Notch-regulated ankyrin repeat-containing protein	-0.329246	0.117768
Pca0171750	NR5A2	Nuclear receptor subfamily 5 group A member 2 Alpha-1-fetoprotein transcription factor B1-binding factor	-0.449519	0.000532293
Pca0171930	-	uncharacterized protein LOC106079814	-0.534407	0.156312
Pca0171970	-	uncharacterized protein LOC106079814	-0.318187	0.0502247
Pca0171980	-	HRAS-like suppressor 3	0.289629	0.763934
Pca0172040	-	uncharacterized protein LOC106079814	0.309745	0.209283
Pca0172050	-	uncharacterized protein LOC106052516	0.0741719	0.786342
Pca0173260	lbp-9	Fatty acid-binding protein homolog 9	-1.17555	1.15662e-05
Pca0173270	-	-	-2.76893	2.00934e-13
Pca0174140	-	-	-1.7531	0.00132575
Pca0174160	RASAL2	Ras GTPase-activating protein nGAP RAS protein activator-like 2	-0.410025	0.000156015
Pca0174170	Dab2ip	Disabled homolog 2-interacting protein	1.40434	0.120782
Pca0174910	-	Large proline-rich protein BAG6	0.201889	0.00604495
Pca0175260	AGPAT1	1-acyl-sn-glycerol-3-phosphate acyltransferase alpha	-0.585885	4.7879e-06
Pca0175350	daf-36	Cholesterol 7-desaturase	-0.167525	0.407875
Pca0175360	-	-	0.159273	0.835342
Pca0177450	STAT5B	Sig-l transducer and activator of transcription 5B	-0.327916	7.49721e-07
Pca0177460	PRPF4	U4/U6 small nuclear ribonucleoprotein Prp4 PRP4 homolog	-0.124525	0.405489
Pca0177470	MGAT4C	Alpha-1,3-mannosyl-glycoprotein 4-beta-N-acetylglucosaminyltransferase C	0.343007	0.010595
Pca0178160	Xab2	Pre-mR--splicing factor SYF1 XPA-binding protein 2	0.364115	0.0106662
Pca0178230	PAPPA2	Pappalysin-2	0.848063	0.280453
Pca0178930	-	MAM and LDL-receptor class A domain-containing protein 2 Skeletal organic matrix MAM and LDL-receptor 2	-2.85334	1.59313e-38
Pca0178940	-	-	-	-
Pca0178950	CYR61	Protein CYR61 CCN family member 1 Cysteine-rich angiogenic inducer 61 Insulin-like growth factor-binding protein 10	-	-
Pca0178960	ntmt1	N-termi-l Xaa-Pro-Lys N-methyltransferase 1	0.388689	0.0222905
Pca0178970	KAP115	Kinesin-associated protein 3 SpKAP115	-0.244346	0.0864377
Pca0178980	Scyl3	Protein-associating with the carboxyl-termi-l domain of ezrin Ezrin-binding protein PACE-1 SCY1-like protein 3	-0.507894	3.70289e-08
Pca0179060	Pax6	Paired box protein Pax-6 Oculorhombin	-	-
Pca0179070	Stpg3	Protein STPG3 Sperm-tail PG-rich repeat-containing protein 3	-0.255543	0.679496
Pca0179630	PRRC2C	Protein PRRC2C BAT2 domain-containing protein 1 HBV X-transactivated gene 2 protein HBV XAg-transactivated protein 2 HLA-B-associated transcript 2-like 2 Proline-rich and coiled-coil-containing protein 2C	-0.694076	6.92321e-09
Pca0179640	rps-9	40S ribosomal protein S9	0.35377	0.0243135
Pca0179650	-	Putative uncharacterized transposon-derived protein F52C9.6	-1.12466	0.0964488
Pca0180300	ACADM	Medium-chain specific acyl-CoA dehydroge-se, mitochondrial	0.109302	0.330943
Pca0180310	ODF2	Outer dense fiber protein 2 Cenexin Outer dense fiber of sperm tails protein 2	0.316935	0.0195994
Pca0183230	swi5	D- repair protein SWI5 homolog Protein SAE3 homolog	1.83956	1.7953e-12
Pca0183560	-	uncharacterized protein LOC106071649	-0.223433	0.49891
Pca0183660	EMILIN2	EMILIN-2 Elastin microfibril interface-located protein 2	-0.205478	0.114622
Pca0183960	nfs1	Probable cysteine desulfurase, mitochondrial	0.144758	0.509728
Pca0184190	-	uncharacterized protein C1orf21 homolog	0.708497	2.21794e-05
Pca0184200	Dapk1	Death-associated protein ki-se 1	0.184225	0.53073
Pca0184250	PIGK	GPI-anchor transamidase	0.122087	0.224342
Pca0184340	Wdr47	WD repeat-containing protein 47 Neuro-l enriched MAP interacting protein	-0.265808	0.342608
Pca0185270	-	Uncharacterized protein C3orf38 homolog	0.292939	0.671889
Pca0185320	tmem53-a	Transmembrane protein 53-A	-0.474488	0.119987
Pca0186310	Hpgd	15-hydroxyprostaglandin dehydroge-se [-D(+)]	-0.0227698	0.897794
Pca0186320	Dazap1	DAZ-associated protein 1 Deleted in azoospermia-associated protein 1	0.21039	0.0162093
Pca0186330	AMN1	Protein AMN1 homolog	-0.102052	0.89006
Pca0187000	-	uncharacterized protein LOC106014103	-	-
Pca0187010	-	-	-	-
Pca0188500	edc3	Enhancer of mR--decapping protein 3 LSM16 protein homolog YjeF domain-containing protein 1	-0.967591	3.162e-12
Pca0188510	Vps45	Vacuolar protein sorting-associated protein 45	-0.218344	0.0768136
Pca0191100	DMXL2	DmX-like protein 2 Rabconnectin-3	-0.193537	0.267609
Pca0195030	Pgpep1	Pyroglutamyl-peptidase 1	0.925175	0.00119567
Pca0195050	Atp8b2	Phospholipid-transporting ATPase ID	0.144073	0.418496
Pca0195820	-E1	NEDD8-activating enzyme E1 regulatory subunit APP-BP1 Amyloid protein-binding protein 1	-0.0631016	0.381938
Pca0195830	rhpn2-a	Rhophilin-2-A GTP-Rho-binding protein 2-A	-0.67616	1.88629e-11
Pca0195840	GMPR2	GMP reductase 2	0.284219	0.0410781
Pca0196080	CBFB	Core-binding factor subunit beta	0.333433	0.242654
Pca0196090	-	UPF0183 protein C16orf70 homolog	0.486247	0.000208958
Pca0196110	AKTIP	AKT-interacting protein Fused toes protein homolog	-0.248041	0.00570965
Pca0196120	Kiaa1429	Protein virilizer homolog	0.0609979	0.656218
Pca0196170	MEM3	Vacuolar protein sorting-associated protein 35	-0.00827498	0.930239
Pca0196180	ORC6	Origin recognition complex subunit 6	0.544102	0.100492
Pca0196190	-	uncharacterized protein LOC110442712 isoform X1	-0.221336	0.0923415
Pca0196540	NSMAF	Protein FAN Factor associated with neutral sphingomyeli-se activation	-0.302178	1.72915e-06
Pca0196550	SLC7A9	b(0,+)-type amino acid transporter 1	3.83271e-05	0.999847
Pca0196570	Mvd	Diphosphomevalo-te decarboxylase	0.296819	0.028178
Pca0196580	Kars	Lysine--tR- ligase	0.49494	0.504425
Pca0196590	otud6b	Deubiquiti-se OTUD6B	-0.0890867	0.685049
Pca0196600	RABGGTA	Geranylgeranyl transferase type-2 subunit alpha	0.419426	0.0696359
Pca0196610	-	hypothetical protein LOTGIDRAFT_173092	0.179827	0.308564
Pca0196780	harbi1	Putative nuclease HARBI1	0.181688	0.207488
Pca0197150	Slc9a3	Sodium/hydrogen exchanger 3 -(+)/H(+) exchanger 3	0.746144	0.000577141
Pca0197160	-	E3 ubiquitin-protein ligase NRDP1-like	1.65819	3.76452e-19
Pca0197440	-	uncharacterized protein LOC101852223	2.59459	4.06032e-72
Pca0197450	-	-	-0.687089	1.72779e-10
Pca0203150	TGM1	Protein-glutamine gamma-glutamyltransferase K	0.836896	0.045983
Pca0204200	Rttn	Rotatin	0.57696	4.87803e-09
Pca0204220	pcif1	mR- (2'-O-methyladenosine-N(6)-)-methyltransferase	0.00412004	0.985014
Pca0204230	chmp4b	Charged multivesicular body protein 4b Chromatin-modifying protein 4b	-0.168848	0.0644132
Pca0204290	SIRT5	-D-dependent protein deacylase sirtuin-5, mitochondrial	0.0263599	0.860626
Pca0204300	-	-	-	-
Pca0204310	-	Neuropeptide SIFamide receptor	-	-
Pca0204320	Nmur2	Neuromedin-U receptor 2	-	-
Pca0204350	Lrp3	Low-density lipoprotein receptor-related protein 3	0.414079	0.279963
Pca0204360	NETO1	Neuropilin and tolloid-like protein 1 Brain-specific transmembrane protein containing 2 CUB and 1 LDL-receptor class A domains protein 1 Precursor	-	-
Pca0204370	-	-	-	-
Pca0204500	NDUFV2	-DH dehydroge-se [ubiquinone] flavoprotein 2, mitochondrial	0.386536	0.00983296
Pca0204880	-	-	0.705037	7.83973e-06
Pca0204910	Zfp64	Zinc finger protein 64	-0.722995	9.24117e-06
Pca0204920	-	-	-	-
Pca0207560	CCDC113	Coiled-coil domain-containing protein 113	2.28363	8.71608e-26
Pca0207570	SLC6A19	Sodium-dependent neutral amino acid transporter B(0)AT1 Solute carrier family 6 member 19 System B(0) neutral amino acid transporter AT1	-0.142772	0.65414
Pca0208890	C3orf76	I-ctive ubiquitin carboxyl-termi-l hydrolase MINDY-4B Protein FAM188B2	-0.0438663	0.884753
Pca0208900	TSPAN7	Tetraspanin-7	0.161778	0.0568051
Pca0209010	LRCH3	Leucine-rich repeat and calponin homology domain-containing protein 3 Precursor	-0.371868	1.85122e-06
Pca0210800	-	-	-0.498885	0.111177
Pca0210810	Rnf13	E3 ubiquitin-protein ligase RNF13	-0.0107631	0.92539
Pca0210970	-	-	-0.290578	0.0606189
Pca0210980	Spata13	Spermatogenesis-associated protein 13 APC-stimulated guanine nucleotide exchange factor 2	-	-
Pca0211010	DHRS12	Dehydroge-se/reductase SDR family member 12	0.298039	0.000435281
Pca0211020	Ap1s2	AP-1 complex subunit sigma-2 Adaptor protein complex AP-1 subunit sigma-1B Adaptor-related protein complex 1 subunit sigma-1B Clathrin assembly protein complex 1 sigma-1B small chain Golgi adaptor HA1/AP1 adaptin sigma-1B subunit Sigma 1B subunit of AP-1 clathrin Sigma-adaptin 1B Sigma1B-adaptin	-	-
Pca0211170	ABCC4	Multidrug resistance-associated protein 4 ATP-binding cassette sub-family C member 4 MRP/cMOAT-related ABC transporter Multi-specific organic anion transporter B	-0.365062	0.00704302
Pca0211330	D-JC17	D-J homolog subfamily C member 17	0.0215295	0.932063
Pca0217300	-	-	-	-

## Sheet: Table S7
Supplementary Table S7. Top20 GO enrichment of the positively selected genes in LT population identified with at least two methods of FST, iHS or XP-EHH.
ID	Description	GeneRatio	BgRatio	pvalue	qvalue	geneID	Count
GO:0032411	positive regulation of transporter activity	12/473	66/10416	3.51158e-05	0.077419	Pca0003970/Pca0003990/Pca0004000/Pca0039540/Pca0082650/Pca0134200/Pca0143720/Pca0148150/Pca0151240/Pca0164550/Pca0164690/Pca0197150	12
GO:0014819	regulation of skeletal muscle contraction	5/473	10/10416	3.94163e-05	0.077419	Pca0003970/Pca0003990/Pca0004000/Pca0082650/Pca0150420	5
GO:0050848	regulation of calcium-mediated signaling	12/473	69/10416	5.55568e-05	0.077419	Pca0003970/Pca0003990/Pca0004000/Pca0108540/Pca0134200/Pca0145990/Pca0147710/Pca0151630/Pca0159960/Pca0160170/Pca0164680/Pca0197150	12
GO:0032409	regulation of transporter activity	18/473	145/10416	9.69223e-05	0.077419	Pca0003970/Pca0003990/Pca0004000/Pca0004660/Pca0039540/Pca0082650/Pca0105160/Pca0111070/Pca0134200/Pca0143720/Pca0148150/Pca0150420/Pca0151240/Pca0159960/Pca0160170/Pca0164550/Pca0164690/Pca0197150	18
GO:1902116	negative regulation of organelle assembly	7/473	26/10416	0.000117969	0.077419	Pca0031850/Pca0045420/Pca0147710/Pca0148680/Pca0150420/Pca0178970/Pca0204230	7
GO:0003300	cardiac muscle hypertrophy	10/473	54/10416	0.000133961	0.077419	Pca0031850/Pca0082650/Pca0108540/Pca0148150/Pca0149210/Pca0150420/Pca0160170/Pca0166560/Pca0178950/Pca0197150	10
GO:0070588	calcium ion transmembrane transport	21/473	190/10416	0.000142922	0.077419	Pca0003970/Pca0003990/Pca0004000/Pca0004660/Pca0034940/Pca0081970/Pca0082650/Pca0105160/Pca0111070/Pca0119970/Pca0143210/Pca0143720/Pca0144890/Pca0148150/Pca0150420/Pca0151630/Pca0151730/Pca0159960/Pca0160170/Pca0164680/Pca0197150	21
GO:0014897	striated muscle hypertrophy	10/473	55/10416	0.000157199	0.077419	Pca0031850/Pca0082650/Pca0108540/Pca0148150/Pca0149210/Pca0150420/Pca0160170/Pca0166560/Pca0178950/Pca0197150	10
GO:0071871	response to epinephrine	5/473	13/10416	0.000179651	0.077419	Pca0030190/Pca0032980/Pca0108540/Pca0159960/Pca0197150	5
GO:1901019	regulation of calcium ion transmembrane transporter activity	10/473	56/10416	0.000183743	0.077419	Pca0003970/Pca0003990/Pca0004000/Pca0082650/Pca0105160/Pca0111070/Pca0143720/Pca0150420/Pca0159960/Pca0197150	10
GO:0010882	regulation of cardiac muscle contraction by calcium ion signaling	7/473	28/10416	0.000196223	0.077419	Pca0003970/Pca0003990/Pca0004000/Pca0082650/Pca0111070/Pca0159960/Pca0197150	7
GO:1903169	regulation of calcium ion transmembrane transport	13/473	91/10416	0.000221655	0.0801651	Pca0003970/Pca0003990/Pca0004000/Pca0082650/Pca0105160/Pca0111070/Pca0143720/Pca0148150/Pca0150420/Pca0151730/Pca0159960/Pca0160170/Pca0197150	13
GO:0014896	muscle hypertrophy	10/473	59/10416	0.000286986	0.094768	Pca0031850/Pca0082650/Pca0108540/Pca0148150/Pca0149210/Pca0150420/Pca0160170/Pca0166560/Pca0178950/Pca0197150	10
GO:0097553	calcium ion transmembrane import into cytosol	12/473	82/10416	0.000305703	0.094768	Pca0003970/Pca0003990/Pca0004000/Pca0034940/Pca0105160/Pca0111070/Pca0143720/Pca0148150/Pca0151630/Pca0159960/Pca0160170/Pca0164680	12
GO:0010611	regulation of cardiac muscle hypertrophy	8/473	40/10416	0.000362717	0.101733	Pca0031850/Pca0108540/Pca0148150/Pca0150420/Pca0160170/Pca0166560/Pca0178950/Pca0197150	8
GO:0034762	regulation of transmembrane transport	25/473	263/10416	0.000378777	0.101733	Pca0003970/Pca0003990/Pca0004000/Pca0004660/Pca0039340/Pca0039540/Pca0043680/Pca0082650/Pca0105160/Pca0108540/Pca0111070/Pca0134200/Pca0143720/Pca0147630/Pca0148150/Pca0149210/Pca0150420/Pca0151240/Pca0151310/Pca0151730/Pca0151780/Pca0159960/Pca0160170/Pca0164690/Pca0197150	25
GO:0032412	regulation of ion transmembrane transporter activity	16/473	135/10416	0.000398492	0.101733	Pca0003970/Pca0003990/Pca0004000/Pca0004660/Pca0039540/Pca0082650/Pca0105160/Pca0111070/Pca0134200/Pca0143720/Pca0148150/Pca0150420/Pca0151240/Pca0159960/Pca0160170/Pca0197150	16
GO:1903522	regulation of blood circulation	19/473	178/10416	0.000456924	0.107465	Pca0003970/Pca0003990/Pca0004000/Pca0011510/Pca0082650/Pca0105160/Pca0108540/Pca0111070/Pca0143720/Pca0148150/Pca0150420/Pca0151070/Pca0151630/Pca0159590/Pca0159960/Pca0164680/Pca0164690/Pca0167070/Pca0197150	19
GO:0022898	regulation of transmembrane transporter activity	16/473	137/10416	0.000470468	0.107465	Pca0003970/Pca0003990/Pca0004000/Pca0004660/Pca0039540/Pca0082650/Pca0105160/Pca0111070/Pca0134200/Pca0143720/Pca0148150/Pca0150420/Pca0151240/Pca0159960/Pca0160170/Pca0197150	16

## Sheet: Table S9
Supplementary Table S9. Top 50 candidate genomic regions and annotated genes that detected balancing selecetion in EA population
Chr	Start	End	Outlier SNPs	Max β score	GeneID	Alias	Discription
10	10049057	10055598	55	49.1789	Pca0162170	med23	Mediator of RNA polymerase II transcription subunit 23 Mediator complex subunit 23
7	10391325	10398449	83	47.1059	Pca0117590	Birc7	Baculoviral IAP repeat-containing protein 7
4	11536435	11546879	93	39.9766	Pca0067400	ANKRD52	Serine/threonine-protein phosphatase 6 regulatory ankyrin repeat subunit C
					Pca0067410	BAL3	Protein mono-ADP-ribosyltransferase PARP15
12	4639147	4652466	81	39.5208	Pca0186860	Folh1	Glutamate carboxypeptidase 2
1	462706	482926	167	38.6952	Pca0000120	FAT1	Protocadherin Fat 1 Cadherin family member 7 Cadherin-related tumor suppressor homolog Protein fat homolog Protocadherin Fat 1, nuclear form Precursor
5	7491911	7505564	130	37.7726	Pca0083230	-	SCO-spondin-like
					Pca0083240	LRP2	Low-density lipoprotein receptor-related protein 2
1	14791303	14808256	130	36.7941	Pca0007260	GMCL1	Germ cell-less protein-like 1
9	4024438	4030388	39	36.4453	Pca0144850	ISLR2	Immunoglobulin superfamily containing leucine-rich repeat protein 2 Leucine-rich repeat domain and immunoglobulin domain-containing axon extension protein Precursor
2	34320479	34327028	46	34.9916	Pca0037770	MEGF6	Multiple epidermal growth factor-like domains protein 6
4	22655123	22661196	39	34.7029	Pca0072840	Ddx58	Probable ATP-dependent RNA helicase DDX58
8	14290536	14296706	52	34.6026	Pca0134660	STARD9	StAR-related lipid transfer protein 9 START domain-containing protein 9
4	22937841	22943815	34	34.4022	Pca0073040	B3galt1	Beta-1,3-galactosyltransferase 1
1	36384522	36390429	34	34.0297
2	33471406	33477414	45	33.8042	Pca0037380	megf10	Multiple epidermal growth factor-like domains protein 10
2	34713608	34724495	53	33.6101	Pca0038020	Bmn	Beta-mannosidase
					Pca0038030	MANBA	Beta-mannosidase
6	10057776	10063438	31	32.9075	Pca0102750	-	G-protein coupled receptor GRL101 Precursor
10	7752703	7758829	42	31.9931	Pca0160770	-	-
					Pca0160780	trk	Protein trunk Precursor
5	6664882	6673435	73	31.7384	Pca0082770	Rilpl1	RILP-like protein 1 GAPDH's competitor of SIAH1 protein enhances life
					Pca0082780	Sbno1	Protein strawberry notch homolog 1
3	15503257	15511031	65	31.6153	Pca0048890	W	Protein white
					Pca0048900	RPS10	40S ribosomal protein S10
					Pca0048910	Edem2	ER degradation-enhancing alpha-mannosidase-like protein 2
14	3782335	3788157	28	31.3366	Pca0210420	-	hypothetical protein LOTGIDRAFT_173932
5	15158275	15164236	36	31.2372	Pca0087490	mpv17	Protein Mpv17
					Pca0087500	eef1a	Elongation factor 1-alpha
					Pca0087510	MRPS14	28S ribosomal protein S14, mitochondrial
2	7437889	7444206	52	31.234
10	13918685	13924523	30	31.2087	Pca0164450	GCDH	Glutaryl-CoA dehydrogenase, mitochondrial
1	21991801	22005549	94	30.7293	Pca0010750	e4f1	Transcription factor E4F1
					Pca0010760	rnf2-a	E3 ubiquitin-protein ligase RING2-A
4	7608314	7614150	29	30.6657	Pca0065310	BRCA1	Breast cancer type 1 susceptibility protein homolog
4	15367871	15376178	88	30.6328	Pca0069270	slc23a2	Solute carrier family 23 member 2
					Pca0069280	-	uncharacterized protein LOC101863343
10	20013492	20020579	32	30.5733	Pca0167600	pde-5	Probable 3',5'-cyclic phosphodiesterase pde-5
4	15634857	15641660	62	30.3067	Pca0069400	Sspo	SCO-spondin Precursor
10	25126817	25132315	30	30.1979	Pca0170510	pithd1	PITH domain-containing protein 1
1	33018201	33029311	78	30.1021	Pca0015420	Rfc5	Replication factor C subunit 5 Activator 1 36 kDa subunit
					Pca0015430	Hadh	Hydroxyacyl-coenzyme A dehydrogenase, mitochondrial
10	2398511	2404500	31	30.0741	Pca0158160	Znf367	Zinc finger protein 367
					Pca0158170	eif2b2	Translation initiation factor eIF-2B subunit beta S20I15 eIF-2B GDP-GTP exchange factor subunit beta
2	33482730	33497618	104	29.8654	Pca0037380	megf10	Multiple epidermal growth factor-like domains protein 10
9	5575477	5581301	45	29.5813	Pca0145600	-	C-type lectin domain family 4 member D C-type lectin superfamily member 8 C-type lectin-like receptor 6
10	11769451	11776679	59	29.4257	Pca0163060	tbpl1	TATA box-binding protein-like protein 1
					Pca0163070	SF3B5	Splicing factor 3B subunit 5
					Pca0163080	RCC1	Regulator of chromosome condensation Cell cycle regulatory protein Chromosome condensation protein 1
3	23016193	23022322	58	29.1159	Pca0052450	mth2	G-protein coupled receptor Mth2 Protein methuselah-2 Precursor
3	30035344	30041156	39	28.973	Pca0055920	Mal-B1	Maltase 1
					Pca0055930	Mal-B1	Maltase 1
2	4304497	4312037	80	28.9005	Pca0023270	Cont	Contactin Precursor
3	38093493	38099337	32	28.7995	Pca0059870	lamtor1	Ragulator complex protein LAMTOR1 Late endosomal/lysosomal adaptor and MAPK and MTOR activator 1
2	9327191	9333025	32	28.7093	Pca0025240	SZRD1	SUZ domain-containing protein 1
					Pca0025250	ttc36	Tetratricopeptide repeat protein 36
11	16318379	16324289	25	28.7063	Pca0179480	zgpat	Zinc finger CCCH-type with G patch domain-containing protein
					Pca0179490	Trim2	Tripartite motif-containing protein 2
11	12611548	12617649	39	28.5831	Pca0177950	NELF-B	Negative elongation factor B
					Pca0177970	Dnase2	Deoxyribonuclease-2-alpha
4	19293134	19299684	50	28.4697	Pca0071160	-	hypothetical protein LOTGIDRAFT_232831
					Pca0071170	KCTD7	BTB/POZ domain-containing protein KCTD7
3	38053406	38059142	35	28.441	Pca0059850	-	Poly [ADP-ribose] polymerase tankyrase
9	23347441	23353341	32	28.1725	Pca0154450	MEIG1	Meiosis expressed gene 1 protein homolog
					Pca0154460	ASB9	Ankyrin repeat and SOCS box protein 9
2	6860323	6869284	53	27.7959	Pca0024310	-	uncharacterized protein LOC100376027
					Pca0024320	D2HGDH	D-2-hydroxyglutarate dehydrogenase, mitochondrial
11	24835762	24843417	36	27.7239	Pca0183490	MAP2K7	Dual specificity mitogen-activated protein kinase kinase 7
14	14558088	14564800	39	27.6147	Pca0215410	-	Transmembrane protein 256 homolog Precursor
6	28744957	28750499	19	27.5124	Pca0110740	ATP6V1A	V-type proton ATPase catalytic subunit A
6	15434090	15442999	34	27.485	Pca0105270	SORL1	Sortilin-related receptor Low-density lipoprotein receptor relative with 11 ligand-binding repeats
7	16309469	16317880	44	27.4848

## Sheet: Table S10
Supplementary Table S10. Top 50 candidate genomic regions and annotated genes that detected balancing selecetion in SEA population
Chr	Start	End	Outlier SNPs	Max β score	GeneID	Alias	Discription
5	7491516	7505670	214	53.9455	Pca0083230	-	SCO-spondin-like
					Pca0083240	LRP2	Low-density lipoprotein receptor-related protein 2
1	41505267	41523144	114	35.813	Pca0019920	-	Paraneoplastic antigen-like protein 5
					Pca0019930	Map2k4	Dual specificity mitogen-activated protein kinase kinase 4
2	2189468	2218906	246	35.5928	Pca0022550	HAT1	Histone acetyltransferase type B catalytic subunit
					Pca0022560	KANSL2	KAT8 regulatory NSL complex subunit 2 NSL complex protein NSL2 Non-specific lethal 2 homolog
					Pca0022570	Ccnt2	Cyclin-T2
3	28298191	28304277	35	34.964	Pca0055130	Plxna4	Plexin-A4 Precursor
1	38418008	38424499	56	34.4254	Pca0018300	-	hypothetical protein LOTGIDRAFT_163832
3	34158346	34169947	87	34.0774	Pca0057920	-	Protein mesh
1	41472619	41478861	46	33.8235	Pca0019910	prom1a	Prominin-1-A Prominin-like protein 1
4	5531426	5545958	108	32.2758	Pca0064110	eif3a	Eukaryotic translation initiation factor 3 subunit A
					Pca0064120	-	ATP synthase subunit beta, mitochondrial
2	4181348	4189913	60	32.169	Pca0023230	Nrf1	Endoplasmic reticulum membrane sensor NFE2L1
8	27056779	27064265	56	30.9477	Pca0141520	Slco3a1	Solute carrier organic anion transporter family member 3A1 MJAM Organic anion-transporting polypeptide D
7	6676663	6682560	34	30.9026	Pca0115460	PAAF1	Proteasomal ATPase-associated factor 1 WD repeat-containing protein 71
					Pca0115470	btbd17	BTB/POZ domain-containing protein 17 Precursor
9	5555446	5561153	28	30.8498	Pca0145590	Dennd6b	Protein DENND6B DENN domain-containing protein 6B
1	40676389	40683484	41	30.5809	Pca0019440	Mat2a	S-adenosylmethionine synthase isoform type-2
3	13923606	13933185	52	30.5216	Pca0048110	-	uncharacterized protein LOC101859738 isoform X2
1	41524670	41531503	33	30.2019	Pca0019930	Map2k4	Dual specificity mitogen-activated protein kinase kinase 4
1	40966482	40987839	145	30.0141	Pca0019650	MTHFD2	Bifunctional methylenetetrahydrofolate dehydrogenase/cyclohydrolase, mitochondrial NAD-dependent methylenetetrahydrofolate dehydrogenase
					Pca0019660	RUFY2	RUN and FYVE domain-containing protein 2
4	15635343	15644546	44	30.0078	Pca0069400	Sspo	SCO-spondin Precursor
2	32097602	32103279	28	29.9971	Pca0036860	MAPT	Microtubule-associated protein tau Neurofibrillary tangle protein Paired helical filament-tau
3	34728087	34738132	42	29.7673	Pca0058210	ATP8A1	Phospholipid-transporting ATPase IA
10	3333091	3339156	34	28.6602
2	23847693	23853540	39	28.4469	Pca0032860	-	-
3	26502740	26516990	85	28.1649	Pca0054230	Oca2	P protein Melanocyte-specific transporter protein Pink-eyed dilution protein homolog
					Pca0054240	WBP4	WW domain-binding protein 4
8	13510158	13520210	62	28.0162	Pca0134320	CYFIP2	Cytoplasmic FMR1-interacting protein 2
					Pca0134330	CLHC1	Clathrin heavy chain linker domain-containing protein 1
12	17582731	17588837	40	27.8637	Pca0192800	INTS3	Integrator complex subunit 3
1	37669143	37681400	50	27.6335	Pca0017960	Col6a4	Collagen alpha-4(VI) chain Precursor
11	9879150	9885392	31	27.6026	Pca0176160	Ddah1	N(G),N(G)-dimethylarginine dimethylaminohydrolase 1
5	6491512	6502926	115	27.5799
1	41816469	41831037	133	27.4021	Pca0020170	SLC4A2	Anion exchange protein 2
10	8359147	8369150	43	27.3598	Pca0161040	Tmem259	Membralin Transmembrane protein 259
					Pca0161050	Plaa	Phospholipase A-2-activating protein
					Pca0161060	-	uncharacterized protein LOC106011983
1	21991954	22005651	74	27.3084	Pca0010750	e4f1	Transcription factor E4F1
					Pca0010760	rnf2-a	E3 ubiquitin-protein ligase RING2-A
9	2068327	2076628	72	27.2269	Pca0143720	CACNA2D2	Voltage-dependent calcium channel subunit alpha-2/delta-2 Voltage-gated calcium channel subunit alpha-2/delta-2 Voltage-dependent calcium channel subunit alpha-2-2 Voltage-dependent calcium channel subunit delta-2 Precursor
9	18170514	18176393	39	27.0794	Pca0151730	Ptpn12	Tyrosine-protein phosphatase non-receptor type 12
1	41739323	41745187	33	27.0643	Pca0020150	Dnajc10	DnaJ homolog subfamily C member 10
10	12960368	12966318	23	26.9737	Pca0163750	Tspan11	Tetraspanin-11
4	23076868	23082758	35	26.9561	Pca0073170	Exoc6b	Exocyst complex component 6B Exocyst complex component Sec15B SEC15-like protein 2
					Pca0073180	Thg1l	Probable tRNA(His) guanylyltransferase
3	27071782	27077752	32	26.95	Pca0054600	-	Gamma-aminobutyric acid receptor subunit beta GABA(A) receptor Precursor
4	1792023	1797952	36	26.8803	Pca0061960	CPVL	Probable serine carboxypeptidase CPVL
7	3886044	3892056	24	26.6162
12	10335120	10342543	33	26.4774	Pca0189350	-	CX3C chemokine receptor 1-like
3	34385015	34391588	40	26.3593	Pca0058030	-	-
1	1307682	1313507	32	26.2993	Pca0000590	-	NADH dehydrogenase [ubiquinone] 1 beta subcomplex subunit 10
1	4426405	4433004	48	26.2591	Pca0002250	Rptor	Regulatory-associated protein of mTOR
8	11818116	11824052	41	26.1954	Pca0133470	Rdh13	Retinol dehydrogenase 13
4	22887071	22892830	28	26.1476	Pca0072970	-	-
					Pca0072990	Znf622	Zinc finger protein 622
					Pca0073000	RPL37A	60S ribosomal protein L37a
9	4457253	4465901	80	25.9292	Pca0145090	SUCLG2	Succinate--CoA ligase [GDP-forming] subunit beta, mitochondrial
7	14680846	14694062	122	25.6017
1	42416655	42426939	34	25.5903	Pca0020540	-	-
3	35239403	35249265	41	25.5205	Pca0058450	POMP	Proteasome maturation protein Proteassemblin
					Pca0058440	Flt1	Vascular endothelial growth factor receptor 1
10	20036529	20044579	52	25.5032	Pca0167600	pde-5	Probable 3',5'-cyclic phosphodiesterase pde-5
4	19293238	19299396	38	25.4952	Pca0071170	KCTD7	BTB/POZ domain-containing protein KCTD7
					Pca0071160	-	hypothetical protein LOTGIDRAFT_232831
4	4039331	4049817	35	33.3255	Pca0063130	mms19	MMS19 nucleotide excision repair protein homolog MMS19-like protein
					Pca0063140	-	-
4	15744454	15757182	20	33.2005	Pca0069460	AADAC	Arylacetamide deacetylase
					Pca0069470	AADACL3	Arylacetamide deacetylase-like 3
1	37666827	37678881	46	33.1701	Pca0017960	Col6a4	Collagen alpha-4(VI) chain Precursor
9	20342826	20353334	26	33.0694	Pca0152920	notch1	Neurogenic locus notch homolog protein 1
					Pca0152930	-	hypothetical protein LOTGIDRAFT_167022
8	20826201	20842026	48	33.0365	-	-	-
1	43942418	43953129	28	33.0364	Pca0021200	FADS2	Acyl-CoA 6-desaturase
2	25159749	25170427	23	32.9947	-	-	-
7	2462062	2472542	28	32.9293	Pca0113320	-	-
5	3041717	3063968	56	32.7949	Pca0080840	-	hypothetical protein LOTGIDRAFT_232078

## Sheet: Table S11
Supplementary Table S11. List of protein-coding genes exhibiting significant balancing selection signals in both EA and SEA popuations.
GeneID	Alias	Description	β score in EA	Rank in EA	β score in SEA	Rank in SEA
Pca0186860	Folh1	Glutamate carboxypeptidase 2	39.5208	4	20.9863	220
Pca0083230	-	SCO-spondin-like	37.7726	6	53.9455	1
Pca0083240	LRP2	Low-density lipoprotein receptor-related protein 2	37.7726	6	53.9455	1
Pca0144850	ISLR2	Immunoglobulin superfamily containing leucine-rich repeat protein 2 Leucine-rich repeat domain and immunoglobulin domain-containing axon extension protein Precursor	36.4453	8	17.6879	563
Pca0160770	-	-	31.9931	17	21.0944	215
Pca0160780	trk	Protein trunk Precursor	31.9931	17	21.0944	215
Pca0082780	Sbno1	Protein strawberry notch homolog 1	31.7384	18	18.8319	397
Pca0048890	W	Protein white	31.6153	19	17.8159	548
Pca0048900	RPS10	40S ribosomal protein S10	31.6153	19	17.8159	548
Pca0048910	Edem2	ER degradation-enhancing alpha-mannosidase-like protein 2	31.6153	19	17.8159	548
Pca0087490	mpv17	Protein Mpv17	31.2372	21	24.7717	61
Pca0087500	eef1a	Elongation factor 1-alpha	31.2372	21	24.7717	61
Pca0087510	MRPS14	28S ribosomal protein S14, mitochondrial	31.2372	21	24.7717	61
Pca0010750	e4f1	Transcription factor E4F1	30.7293	24	27.3084	30
Pca0010760	rnf2-a	E3 ubiquitin-protein ligase RING2-A	30.7293	24	27.3084	30
Pca0065310	BRCA1	Breast cancer type 1 susceptibility protein homolog	30.6657	25	22.3107	152
Pca0167600	pde-5	Probable 3',5'-cyclic phosphodiesterase pde-5	30.5733	27	25.5032	49
Pca0069400	Sspo	SCO-spondin Precursor	30.3067	28	30.0078	17
Pca0015420	Rfc5	Replication factor C subunit 5 Activator 1 36 kDa subunit	30.1021	30	22.0232	166
Pca0015430	Hadh	Hydroxyacyl-coenzyme A dehydrogenase, mitochondrial	30.1021	30	22.0232	166
Pca0177950	NELF-B	Negative elongation factor B	28.5831	41	21.5831	188
Pca0177970	Dnase2	Deoxyribonuclease-2-alpha	28.5831	41	21.5831	188
Pca0071160	-	hypothetical protein LOTGIDRAFT_232831	28.4697	42	25.4952	50
Pca0071170	KCTD7	BTB/POZ domain-containing protein KCTD7	28.4697	42	25.4952	50
Pca0183490	MAP2K7	Dual specificity mitogen-activated protein kinase kinase 7	27.7239	46	15.7576	919
Pca0110740	ATP6V1A	V-type proton ATPase catalytic subunit A	27.5124	48	16.1556	864
Pca0105270	SORL1	Sortilin-related receptor Low-density lipoprotein receptor relative with 11 ligand-binding repeats	27.485	49	19.8689	288
Pca0116930	DUSP16	Dual specificity protein phosphatase 16	27.3712	52	25.276	51
Pca0116940	RpL13A	60S ribosomal protein L13a	27.3712	52	25.276	51
Pca0159970	-	-	27.2553	53	16.6037	766
Pca0159980	Il6st	Interleukin-6 receptor subunit beta	27.2553	53	16.6037	766
Pca0189350	-	CX3C chemokine receptor 1-like	26.839	60	26.4774	39
Pca0001040	CASP3	Caspase-3	26.7813	61	18.2029	482
Pca0001050	CASP7	Caspase-7	26.7813	61	18.2029	482
Pca0001340	TRIM3	Tripartite motif-containing protein 3 Brain-expressed RING finger protein RING finger protein 22 RING finger protein 97	26.773	62	18.7382	409
Pca0001350	-	hypothetical protein KP79_PYT05377	26.773	62	18.7382	409
Pca0103930	AnkB	Ankyrin-2	26.7673	63	23.8858	82
Pca0115460	PAAF1	Proteasomal ATPase-associated factor 1 WD repeat-containing protein 71	26.4679	64	30.9026	11
Pca0115470	btbd17	BTB/POZ domain-containing protein 17 Precursor	26.4679	64	30.9026	11
Pca0133170	GCC1	GRIP and coiled-coil domain-containing protein 1 Golgi coiled-coil protein 1	26.2613	65	18.8181	399
Pca0133180	naa40	N-alpha-acetyltransferase 40	26.2613	65	18.8181	399
Pca0133190	GalNAc-T2	N-acetylgalactosaminyltransferase 7	26.2613	65	18.8181	399
Pca0133200	-	Adenylosuccinate synthetase	26.2613	65	18.8181	399
Pca0174880	-	serine/arginine repetitive matrix protein 1-like	26.0809	67	18.6804	422
Pca0174890	NPDC1	Neural proliferation differentiation and control protein 1	26.0809	67	18.6804	422
Pca0061520	DDX58	Probable ATP-dependent RNA helicase DDX58	26.019	69	20.6982	237
Pca0061530	NOM1	Nucleolar MIF4G domain-containing protein 1 SGD1 homolog	26.019	69	20.6982	237
Pca0061540	-	uncharacterized protein LOC107372751	26.019	69	20.6982	237
Pca0115900	FIG4	Polyphosphoinositide phosphatase	25.9612	71	21.1346	211
Pca0056020	ABCC4	Multidrug resistance-associated protein 4 ATP-binding cassette sub-family C member 4 MRP/cMOAT-related ABC transporter Multi-specific organic anion transporter B	25.7157	74	18.5703	439
Pca0081520	-	Protein dj-1beta	25.7157	74	17.7803	549
Pca0036130	Pdia5	Protein disulfide-isomerase A5	25.5024	76	17.0822	660
Pca0163750	Tspan11	Tetraspanin-11	25.4816	78	26.9737	34
Pca0072660	FBXL20	F-box/LRR-repeat protein 20 F-box and leucine-rich repeat protein 20	25.3747	81	18.0193	507
Pca0053050	Pfas	Phosphoribosylformylglycinamidine synthase	25.3074	84	19.7629	299
Pca0188680	roco5	Probable serine/threonine-protein kinase roco5	25.1744	86	25.1949	54
Pca0115910	ltn1	E3 ubiquitin-protein ligase listerin	24.9707	92	20.8419	230
Pca0081270	DNA2	DNA replication ATP-dependent helicase/nuclease DNA2 DNA replication ATP-dependent helicase-like homolog DNA replication nuclease DNA2	24.8033	96	17.5652	585
Pca0077280	gpmA	Probable phosphoglycerate mutase	24.7692	97	19.7784	296
Pca0165000	LanA	Laminin subunit alpha Laminin A chain Precursor	24.6774	102	16.8106	719
Pca0069210	VWDE	von Willebrand factor D and EGF domain-containing protein Precursor	24.5224	106	24.247	74
Pca0069220	DDX23	Probable ATP-dependent RNA helicase DDX23	24.5224	106	24.247	74
Pca0056710	Sacs	Sacsin DnaJ homolog subfamily C member 29	24.3175	111	19.2131	355
Pca0136560	BMP4	Bone morphogenetic protein 4	24.1225	114	20.8346	232
Pca0181500	ABCA2	ATP-binding cassette sub-family A member 2 ATP-binding cassette transporter 2	24.0402	116	18.644	432
Pca0037560	CCDC13	Coiled-coil domain-containing protein 13	23.7751	123	20.7287	234
Pca0144730	zmynd10	Zinc finger MYND domain-containing protein 10	23.7597	124	23.1583	116
Pca0144740	CHST15	Carbohydrate sulfotransferase 15	23.7597	124	23.1583	116
Pca0006890	Sestd1	SEC14 domain and spectrin repeat-containing protein 1 Huntingtin-interacting protein-like protein	23.7015	126	16.9096	698
Pca0120260	CAT	Catalase	23.57	133	22.1066	158
Pca0125690	Sytl5	Synaptotagmin-like protein 5	23.3607	142	16.4443	807
Pca0125700	-	ATP synthase subunit O, mitochondrial Oligomycin sensitivity conferral protein	23.3607	142	16.4443	807
Pca0006430	-	uncharacterized protein LOC101848640	23.291	144	17.253	629
Pca0006440	-	Obg-like ATPase 1	23.291	144	17.253	629
Pca0074140	ncapg	Condensin complex subunit 3 Chromosome assembly protein xCAP-G Chromosome-associated protein G Condensin subunit CAP-G Non-SMC condensin I complex subunit G	23.2833	145	16.5117	791
Pca0023770	MIB2	E3 ubiquitin-protein ligase MIB2	23.0265	151	16.0998	871
Pca0023780	sf3b4	Splicing factor 3B subunit 4	23.0265	151	16.0998	871
Pca0158750	Tll2	Tolloid-like protein 2	22.9309	156	21.0671	216
Pca0014130	-	-	22.8859	158	19.8517	290
Pca0014140	Dydc1	DPY30 domain-containing protein 1	22.8859	158	19.8517	290
Pca0205920	strm-1	Sterol 4-C-methyltransferase strm-1	22.8608	160	15.993	888
Pca0054410	-	-	22.8194	163	22.5618	142
Pca0123440	PKDREJ	Polycystic kidney disease and receptor for egg jelly-related protein PKD and REJ homolog Precursor	22.7661	165	21.2175	207
Pca0123730	Celsr2	Cadherin EGF LAG seven-pass G-type receptor 2	22.6705	168	16.86	708
Pca0039170	ARSB	Arylsulfatase B	22.5515	173	16.933	691
Pca0039180	slc25a35	Solute carrier family 25 member 35	22.5515	173	16.933	691
Pca0207220	-	hypothetical protein LOTGIDRAFT_158519	22.4052	180	21.5794	190
Pca0127110	PPP6R3	Serine/threonine-protein phosphatase 6 regulatory subunit 3 SAPS domain family member 3 Sporulation-induced transcript 4-associated protein SAPL	22.2655	185	20.1607	275
Pca0002650	Zgrf1	Protein ZGRF1 GRF-type zinc finger domain-containing protein 1	22.2646	187	21.5821	189
Pca0019440	Mat2a	S-adenosylmethionine synthase isoform type-2	22.2233	189	30.5809	13
Pca0095610	-	-	22.2138	190	23.0626	118
Pca0045300	PTPRR	Receptor-type tyrosine-protein phosphatase R	22.0068	199	22.1946	155
Pca0045310	ELP4	Elongator complex protein 4	22.0068	199	22.1946	155
Pca0176160	Ddah1	N(G),N(G)-dimethylarginine dimethylaminohydrolase 1	21.9806	202	27.6026	26
Pca0170620	-	uncharacterized protein LOC111121934	21.9585	203	17.2469	630
Pca0048160	DCDC5	Doublecortin domain-containing protein 1	21.7042	216	21.3344	203
Pca0192800	INTS3	Integrator complex subunit 3	21.6975	217	27.8637	24
Pca0037210	Stat5b	Signal transducer and activator of transcription 5B	21.696	218	18.1212	493
Pca0037220	Nab1	NGFI-A-binding protein 1 EGR-1-binding protein 1	21.696	218	18.1212	493
Pca0052070	CWH43	PGAP2-interacting protein Cell wall biogenesis protein 43 C-terminal homolog	21.6622	220	19.3354	342
Pca0035490	-	Tetratricopeptide repeat protein 21B	21.6301	225	17.8345	544
Pca0035500	omt5	Probable caffeoyl-CoA O-methyltransferase 1	21.6301	225	17.8345	544
Pca0144270	-	prion-like-(Q/N-rich) domain-bearing protein 25 isoform X2	21.5271	227	16.5069	794
Pca0048660	-	ETS-related transcription factor Elf-4 E74-like factor 4 Myeloid Elf-1-like factor	21.5014	231	16.5399	781
Pca0123250	-	DNA polymerase theta	21.3584	234	22.7621	133
Pca0116560	smg9	Protein SMG9 Protein smg-9 homolog	21.3266	237	20.2071	268
Pca0116570	Utp20	Small subunit processome component 20 homolog Down-regulated in metastasis protein	21.3266	237	20.2071	268
Pca0205080	Cdyl2	Chromodomain Y-like protein 2	21.3082	240	22.0508	163
Pca0120270	CTCF	Transcriptional repressor CTCF 11-zinc finger protein CCCTC-binding factor CTCFL paralog	21.0566	252	19.9943	283
Pca0100030	-	-	20.9277	257	21.5614	191
Pca0100040	mRpL39	39S ribosomal protein L39, mitochondrial	20.9277	257	21.5614	191
Pca0048110	-	uncharacterized protein LOC101859738 isoform X2	20.5006	282	30.5216	14
Pca0186850	Naalad2	N-acetylated-alpha-linked acidic dipeptidase 2	20.494	284	19.0247	374
Pca0004540	G3BP2	Ras GTPase-activating protein-binding protein 2	20.3806	292	17.9423	519
Pca0009440	Cyp3a41b	Cytochrome P450 3A41	20.3266	298	18.4386	450
Pca0009410	-	-	20.3067	301	21.4372	196
Pca0202250	Piezo2	Piezo-type mechanosensitive ion channel component 2 Protein FAM38B	20.2067	311	21.3711	201
Pca0073920	Ptpn4	Tyrosine-protein phosphatase non-receptor type 4	20.1299	315	18.6764	424
Pca0036570	MIB2	E3 ubiquitin-protein ligase MIB2	20.078	319	16.6797	744
Pca0189600	C9orf156	tRNA (adenine(37)-N6)-methyltransferase	20.0631	321	17.2041	635
Pca0153760	Txnl4b	Thioredoxin-like protein 4B	19.8959	331	19.7989	294
Pca0153770	FBH1	F-box DNA helicase 1	19.8959	331	19.7989	294
Pca0051600	tdrd3	Tudor domain-containing protein 3	19.8287	341	18.7558	405
Pca0051610	Diaph3	Protein diaphanous homolog 3 Diaphanous-related formin-3	19.8287	341	18.7558	405
Pca0055160	GLRA2	Glycine receptor subunit alpha-2 Precursor	19.7781	347	17.1007	656
Pca0024510	-	-	19.707	351	19.0926	368
Pca0036860	MAPT	Microtubule-associated protein tau Neurofibrillary tangle protein Paired helical filament-tau	19.6629	355	29.9971	18
Pca0070870	-	uncharacterized protein LOC101853203	19.5932	362	19.4992	323
Pca0100050	-	Cilia- and flagella-associated protein 45	19.5716	366	16.6204	758
Pca0100060	Dzip3	E3 ubiquitin-protein ligase DZIP3	19.5716	366	16.6204	758
Pca0054590	-	-	19.5696	367	16.5523	777
Pca0054600	-	Gamma-aminobutyric acid receptor subunit beta GABA(A) receptor Precursor	19.5696	367	16.5523	777
Pca0020370	FucTC	Alpha-(1,3)-fucosyltransferase C	19.3831	389	17.9288	520
Pca0020380	-	-	19.3831	389	20.5421	248
Pca0186340	pats1	Probable serine/threonine-protein kinase pats1	19.3739	391	16.9964	680
Pca0207270	impact-A	Protein IMPACT-A Imprinted and ancient gene protein homolog A	19.3702	393	18.8342	396
Pca0145300	Mgll	Monoglyceride lipase	19.2929	401	23.7859	86
Pca0159990	-	uncharacterized protein LOC110466654	19.2314	405	24.1852	76
Pca0160000	-	receptor-type tyrosine-protein phosphatase delta-like, partial	19.2314	405	24.1852	76
Pca0052160	UCH	Ubiquitin carboxyl-terminal hydrolase	19.1858	414	18.1812	487
Pca0052170	-	Probable G-protein coupled receptor B0563.6	19.1858	414	18.1812	487
Pca0166860	Oxct1	Succinyl-CoA:3-ketoacid coenzyme A transferase 1, mitochondrial	19.1789	416	16.8324	713
Pca0210530	NEK1	Serine/threonine-protein kinase Nek1	19.1603	420	18.2461	477
Pca0210550	-	bifunctional D-cysteine desulfhydrase/1-aminocyclopropane-1-carboxylate deaminase, mitochondrial-like	19.1603	420	18.2461	477
Pca0010150	MAN2B1	Lysosomal alpha-mannosidase	19.1111	427	19.1078	367
Pca0010160	Man2b1	Lysosomal alpha-mannosidase	19.1111	427	19.1078	367
Pca0149070	-	uncharacterized protein LOC106058052	19.0895	431	19.1398	362
Pca0186410	P2ry4	P2Y purinoceptor 4	19.0102	441	16.2025	857
Pca0054610	-	-	19.0021	446	17.5837	582
Pca0080160	WDR38	WD repeat-containing protein 38	18.9081	455	18.0087	508
Pca0080170	-	-	18.9081	455	18.0087	508
Pca0019660	RUFY2	RUN and FYVE domain-containing protein 2	18.9051	456	30.0141	16
Pca0163810	Tspan33	Tetraspanin-33	18.8102	469	16.2889	841
Pca0149950	Npr3	Atrial natriuretic peptide receptor 3 Atrial natriuretic peptide clearance receptor Atrial natriuretic peptide receptor type C	18.7839	478	20.2925	263
Pca0054760	Ankrd28	Serine/threonine-protein phosphatase 6 regulatory ankyrin repeat subunit A	18.6707	486	15.7175	923
Pca0054770	-	-	18.6707	486	15.7175	923
Pca0090580	Shaw	Potassium voltage-gated channel protein Shaw Shaw2	18.6691	487	18.4659	447
Pca0020520	-	-	18.6548	488	18.3241	467
Pca0062190	Parp10	Protein mono-ADP-ribosyltransferase PARP10	18.6093	493	21.0641	217
Pca0062200	Parp10	Protein mono-ADP-ribosyltransferase PARP10	18.6093	493	21.0641	217
Pca0197330	-	hypothetical protein LOTGIDRAFT_159939	18.6002	495	15.7619	917
Pca0108560	-	uncharacterized protein LOC111122981	18.5372	500	18.5651	440
Pca0108570	abcG20	ABC transporter G family member 20 ABC transporter ABCG.20	18.5372	500	18.5651	440
Pca0109380	GGT1	Glutathione hydrolase 1 proenzyme	18.5059	505	16.4386	808
Pca0052220	TLR2-1	Toll-like receptor 2 type-1 Precursor	18.4751	506	17.1266	651
Pca0052230	CHIT1	Chitotriosidase-1	18.4751	506	17.1266	651
Pca0038240	-	-	18.3115	528	16.743	734
Pca0160240	gcm	Transcription factor glial cells missing Protein glide	18.3011	530	22.7699	132
Pca0094230	l(1)G0196	Inositol hexakisphosphate and diphosphoinositol-pentakisphosphate kinase	18.2951	531	19.1273	365
Pca0063910	Exoc4	Exocyst complex component 4 Exocyst complex component Sec8	18.2434	541	18.7344	410
Pca0069140	CRHR1	Corticotropin-releasing factor receptor 1	18.2257	545	18.7467	408
Pca0132450	PC	Pyruvate carboxylase, mitochondrial	18.1344	559	18.6571	429
Pca0189040	TSPAN3	Tetraspanin-3	18.1219	563	17.3717	610
Pca0189050	C15orf61	Uncharacterized protein C15orf61 Precursor	18.1219	563	17.3717	610
Pca0037260	FCGBP	IgGFc-binding protein Fcgamma-binding protein antigen	18.1216	564	21.7459	181
Pca0115810	Siae	Sialate O-acetylesterase	18.09	570	17.9861	513
Pca0129920	SPTBN5	Spectrin beta chain, non-erythrocytic 5 Beta-V spectrin	18.0423	579	18.7063	416
Pca0217340	Cfap97d1	Uncharacterized protein CFAP97D1	18.0247	584	16.7553	731
Pca0013570	CDR2	Cerebellar degeneration-related protein 2 Major Yo paraneoplastic antigen Paraneoplastic cerebellar degeneration-associated antigen	18.0083	585	17.6353	568
Pca0013580	RAPGEF6	Rap guanine nucleotide exchange factor 6 PDZ domain-containing guanine nucleotide exchange factor 2	18.0083	585	17.6353	568
Pca0026060	Nop2	Probable 28S rRNA (cytosine-C(5))-methyltransferase	17.9619	596	16.7255	738
Pca0026070	-	Tyrosine decarboxylase	17.9619	596	16.7255	738
Pca0195330	PDE8B	High affinity cAMP-specific and IBMX-insensitive 3',5'-cyclic phosphodiesterase 8B	17.9593	597	22.3448	151
Pca0058440	Flt1	Vascular endothelial growth factor receptor 1	17.9516	600	25.5205	48
Pca0058450	POMP	Proteasome maturation protein Proteassemblin	17.9516	600	25.5205	48
Pca0063720	Dclk3	Serine/threonine-protein kinase DCLK3	17.8138	623	22.7875	131
Pca0075090	-	hypothetical protein LOTGIDRAFT_160520	17.8097	626	15.6899	928
Pca0075100	-	-	17.8097	626	15.6899	928
Pca0075110	-	-	17.8097	626	15.6899	928
Pca0026570	-	Neprilysin-1	17.7827	631	16.8744	704
Pca0026580	Cstf1	Cleavage stimulation factor subunit 1 Cleavage stimulation factor 50 kDa subunit	17.7827	631	16.8744	704
Pca0168690	C20orf41	Regulator of telomere elongation helicase 1	17.7229	643	18.4429	449
Pca0201270	Slc12a6	Solute carrier family 12 member 6 Electroneutral potassium-chloride cotransporter 3 K-Cl cotransporter 3	17.6679	656	15.7377	921
Pca0120090	Slc1a2	Excitatory amino acid transporter 2 GLT-1	17.6661	657	15.8154	910
Pca0071120	Zswim2	E3 ubiquitin-protein ligase Zswim2	17.6048	663	18.9023	387
Pca0055130	Plxna4	Plexin-A4 Precursor	17.5611	672	34.964	4
Pca0064120	-	ATP synthase subunit beta, mitochondrial	17.5508	674	32.2758	8
Pca0183110	DHX16	Pre-mRNA-splicing factor ATP-dependent RNA helicase DHX16	17.5447	675	18.6125	434
Pca0064820	WDR6	WD repeat-containing protein 6	17.4618	699	16.9992	679
Pca0064220	IDE	Insulin-degrading enzyme	17.4075	708	15.7725	915
Pca0024490	-	-	17.3332	716	19.64	312
Pca0024500	-	uncharacterized protein LOC106065694	17.3332	716	19.64	312
Pca0150480	Asb13	Ankyrin repeat and SOCS box protein 13	17.3077	722	15.668	931
Pca0150490	RAB43	Ras-related protein Rab-43 Ras-related protein Rab-41	17.3077	722	15.668	931
Pca0008090	parn	Poly(A)-specific ribonuclease PARN	17.2246	736	20.5875	245
Pca0095810	RASAL	RasGAP-activating-like protein 1	17.1832	747	17.2636	627
Pca0057550	MFSD6	Major facilitator superfamily domain-containing protein 6 Macrophage MHC class I receptor 2 homolog	17.162	755	19.0834	370
Pca0057560	AKAP17A	A-kinase anchor protein 17A	17.162	755	19.0834	370
Pca0052430	TBC1D4	TBC1 domain family member 4 Akt substrate of 160 kDa	17.1423	759	15.7718	916
Pca0204210	Atp2c1	Calcium-transporting ATPase type 2C member 1	17.1408	760	16.385	820
Pca0056410	Rrp8	Ribosomal RNA-processing protein 8	17.1299	766	19.4537	329
Pca0124980	-	-	17.0979	773	15.9057	899
Pca0057920	-	Protein mesh	17.0928	775	34.0774	6
Pca0057450	CYP3A24	Cytochrome P450 3A24	17.092	776	16.781	725
Pca0056470	MICU3	Calcium uptake protein 3, mitochondrial EF-hand domain-containing family member A2	17.0698	780	16.2062	856
Pca0125870	Tmtc1	Protein O-mannosyl-transferase TMTC1	17.0426	789	17.1282	649
Pca0001370	POLG2	DNA polymerase subunit gamma-2, mitochondrial	16.9788	802	16.5713	772
Pca0065870	EcR	Ecdysone receptor 20-hydroxy-ecdysone receptor	16.8447	827	21.434	198
Pca0071130	-	UPF0047 protein C4A8.02c	16.8096	835	18.3373	464
Pca0051910	-	Proteolipid protein DM beta	16.8047	837	16.6375	753
Pca0215930	-	Stimulated by retinoic acid gene 6 protein-like	16.66	867	23.2934	110
Pca0076940	Pdfr	PDF receptor Pigment-dispersing factor receptor Protein groom-of-PDF	16.6579	868	16.1501	865
Pca0125360	CUBN	Cubilin Precursor	16.6056	881	20.248	266
Pca0058160	FCGBP	IgGFc-binding protein Fcgamma-binding protein antigen	16.5502	893	21.412	199
Pca0056400	-	Ceramide phosphoethanolamine synthase	16.4087	922	20.8391	231
Pca0019030	-	uncharacterized protein LOC106012762	16.4042	924	20.6455	239
Pca0019040	ANKRD29	Ankyrin repeat domain-containing protein 29	16.4042	924	20.6455	239
Pca0083440	Chek2	Serine/threonine-protein kinase Chk2	16.3812	932	16.614	762
Pca0022830	-	LIM and SH3 domain protein F42H10.3	16.3731	935	16.5652	773
Pca0125320	CYP2J1	Cytochrome P450 2J1	16.2342	962	22.8794	127
Pca0125330	-	hypothetical protein LOTGIDRAFT_129214	16.2342	962	22.8794	127
Pca0047630	hisat	Histidine N-acetyltransferase	16.2317	963	17.8639	536
Pca0128880	Eprs	Bifunctional glutamate/proline--tRNA ligase Bifunctional aminoacyl-tRNA synthetase Glutamate--tRNA ligase	16.1639	977	18.415	454
Pca0028590	-	-	16.1302	985	19.5249	320
Pca0028600	-	-	16.1302	985	19.5249	320
